# Supplementary material for: The technology acceptance model and adopter type analysis in the context of artificial intelligence
Source: Front Artif Intell. 2025 Jan 16;7:1496518. doi: 10.3389/frai.2024.1496518 (PMC11780378; doi:10.3389/frai.2024.1496518)
Supplement: Supplementary file 1 [file Data_Sheet_1.CSV]

Age	Gender	Education	Beschaeftigungsmodell	Studienfach	AI_Nutzung	PC_Erfahrung	AI_Nutzung_Stunden	AI_Kontext	AI_Arbeit	AI_Arbeit_sonstige	AI_Routine	AI_Standard	AI_Normal	AI_Kollegen	AI_ersetzen	AI_verbessern	TAM_PU_1	TAM_PU_2	TAM_PU_3	TAM_PU_4	TAM_PU	TAM_BI_1	TAM_BI_2_r	TAM_BI_3	TAM_BI_4	TAM_BI	TAM_PEU_1	TAM_PEU_2	TAM_PEU_3	TAM_PEU_4	TAM_PEU	TAM_SubNor_1	TAM_SubNor_2	TAM_SubNor_3_r	TAM_SubNor_4_r	TAM_SubNor	TAM_ATU_1	TAM_ATU_2	TAM_ATU_3	TAM_ATU_4	TAM_ATU	AIMindset_25_r	AIMindset_23_r	AIMindset_27_r	AIMindset_24_r	AIMS_nondeskilling	AIMindset_4	AIMindset_8	AIMindset_16
55	2	3	1		3	5	10	3									3	4	4	3	14	4	4	3	3	14	4	3	3	2	12	3	4	3	2	12	3	3	3	2	11	6	6	4	6	22	4	4	2
21	1	3	2		5	4	10	3									5	5	4	4	18	4	2	3	2	11	4	4	4	3	15	4	4	2	1	11	3	2	2	4	11	5	5	3	5	18	3	2	2
50	2	3	2		1	1	0	2									1	1	1	1	4	2	3	2	2	9	1	1	1	1	4	1	1	1	1	4	1	1	1	1	4	2	4	2	5	13	3	3	2
23	2	3	1		1	3	10	3									2	2	2	1	7	3	4	3	2	12	4	2	4	2	12	2	2	3	2	9	3	2	2	1	8	5	4	5	4	18	3	2	2
37	2	3	1		5	4	2	3									4	5	4	5	18	5	4	3	4	16	5	4	4	5	18	3	3	1	1	8	5	3	5	2	15	6	6	6	6	24	6	6	6
61	1	3	1		1	3	0	4									3	3	4	4	14	2	4	2	2	10	2	2	2	2	8	1	2	3	2	8	3	3	2	2	10	5	5	5	5	20	3	2	2
39	1	3	1		1	3	0	3									1	1	1	1	4	5	3	5	2	15	5	4	5	5	19	3	3	1	1	8	4	4	4	1	13	1	1	4	6	12	1	1	5
30	1	3	1		1	4	1	2									2	3	3	3	11	1	4	1	1	7	4	4	4	2	14	2	4	5	2	13	4	2	3	1	10	1	6	1	2	10	2	4	1
36	1	3	1		4	5	1	3									4	4	4	4	16	4	3	3	4	14	3	4	3	4	14	2	2	2	2	8	4	4	4	2	14	5	5	5	5	20	4	5	4
22	2	4	7		1	3	1	2									3	2	1	4	10	3	5	3	3	14	4	4	3	3	14	1	2	4	2	9	2	2	1	1	6	3	4	5	6	18	3	4	2
20	1	4	7		2	3	0	3									5	1	2	5	13	3	5	3	3	14	4	5	5	5	19	4	4	1	1	10	5	2	5	1	13	5	6	6	6	23	4	3	4
26	1	4	1		1	3	0	2									2	1	2	2	7	1	5	1	1	8	3	3	4	1	11	1	1	4	1	7	1	1	1	1	4	5	2	3	3	13	2	2	2
24	2	4	7		1	3	0	3									2	2	4	3	11	3	5	2	1	11	4	4	4	3	15	5	1	4	1	11	2	1	2	1	6	2	4	4	2	12	2	2	2
26	2	4	7		7	3	2	3									5	5	5	5	20	5	5	5	3	18	2	3	4	2	11	1	1	4	4	10	4	3	3	1	11	5	5	5	6	21	4	4	3
28	1	4	7		7	4	10	1	2		5	3	4	3	5	4	4	5	5	5	19	5	5	3	2	15	5	5	5	3	18	3	2	4	2	11	2	2	4	2	10	6	6	6	6	24	2	5	1
20	2	4	7		6	4	3	1	1		4	3	3	4	3	5	5	5	3	5	18	5	5	5	4	19	3	4	5	4	16	5	5	3	2	15	5	5	5	4	19	5	6	5	4	20	3	4	3
22	2	4	7		1	3	0	1	3		1	1	3	5	1	1	3	4	1	3	11	3	3	1	1	8	3	4	4	2	13	5	5	1	1	12	1	1	1	1	4	6	6	6	6	24	2	1	1
21	2	4	7		1	3	0	3									2	4	2	3	11	4	4	4	2	14	1	1	1	1	4	5	3	4	2	14	3	3	1	1	8	6	6	5	6	23	1	1	2
22	2	4	7		3	3	1	3									4	4	4	4	16	5	5	5	5	20	2	2	4	2	10	2	1	4	3	10	4	2	3	1	10	5	6	6	3	20	3	2	2
22	2	4	1		5	3	1	3									4	4	4	4	16	4	5	3	3	15	5	5	5	3	18	3	3	4	1	11	5	3	4	1	13	5	6	5	5	21	4	4	4
29	1	4	1		2	4	1	3									4	5	5	2	16	5	5	5	5	20	5	5	2	1	13	4	4	1	1	10	5	5	3	1	14	6	6	6	6	24	4	4	1
31	1	4	1		5	5	2	1	2		2	4	2	4	3	1	4	4	4	4	16	5	3	4	4	16	5	3	4	4	16	3	1	2	1	7	5	4	5	3	17	5	6	5	6	22	6	5	1
31	2	4	2		6	3	3	1	1		5	3	3	1	1	5	5	5	5	5	20	5	5	5	5	20	4	4	4	1	13	2	3	1	1	7	4	5	5	1	15	6	6	6	6	24	6	6	1
31	1	4	1		5	5	3	1	1		4	4	5	3	2	4	4	4	4	4	16	4	2	5	5	16	5	5	3	4	17	2	2	4	2	10	5	4	4	2	15	5	6	5	5	21	5	5	1
24	2	4	7		1	4	0	3									1	1	2	1	5	5	1	5	5	16	1	1	5	5	12	5	3	1	1	10	2	3	1	1	7	2	5	3	6	16	2	1	1
31	2	4	2		2	4	0	3									3	4	3	1	11	2	5	2	2	11	2	2	1	1	6	3	3	1	1	8	3	1	1	1	6	2	3	5	3	13	3	1	3
26	1	4	7		1	5	0	2									1	1	1	2	5	3	4	2	2	11	5	5	5	1	16	1	1	4	1	7	2	4	2	1	9	6	6	6	6	24	3	1	1
23	2	4	7		5	5	2	1	1		4	2	3	4	3	5	4	5	5	5	19	5	5	3	4	17	4	4	4	4	16	5	4	2	1	12	4	2	3	1	10	5	6	6	5	22	5	4	4
31	1	4	7		3	3	0	1	1		2	2	4	5	2	4	4	4	4	5	17	4	5	4	3	16	3	3	2	4	12	3	4	1	1	9	4	3	2	1	10	3	3	2	3	11	3	3	2
21	2	4	7		5	5	3	3									4	4	3	5	16	5	5	3	3	16	4	4	4	1	13	2	2	5	1	10	3	3	2	1	9	4	5	3	5	17	3	4	4
23	2	4	7		7	4	2	1	1		5	5	5	4	5	5	5	4	1	5	15	5	5	4	2	16	5	5	5	3	18	1	1	4	1	7	5	3	5	1	14	1	3	5	3	12	1	1	1
34	1	4	2		1	4	0	4									1	1	1	1	4	4	3	3	3	13	1	1	1	1	4	1	3	5	3	12	2	3	1	1	7	2	3	2	3	10	3	3	4
24	1	4	1		3	4	1	2									5	5	5	5	20	5	4	4	3	16	4	4	3	5	16	1	2	3	3	9	4	2	3	1	10	4	3	4	4	15	3	3	3
24	1	4	7		5	4	3	1	3		4	3	5	4	2	3	5	5	5	5	20	5	4	4	3	16	4	5	4	4	17	3	2	2	1	8	3	4	4	1	12	6	6	6	6	24	5	5	3
23	1	4	7		1	3	0	4									2	2	2	1	7	3	5	1	2	11	3	3	5	1	12	2	1	4	4	11	2	2	1	1	6	2	2	2	2	8	2	2	2
22	1	4	7		3	3	1	1	3		2	1	1	3	4	2	3	4	3	4	14	3	5	2	2	12	4	4	4	3	15	4	3	1	1	9	4	3	3	1	11	4	3	3	5	15	3	4	3
21	1	4	7		5	4	2	1	3		4	3	4	4	2	3	4	5	5	5	19	5	4	4	2	15	4	4	4	4	16	3	3	3	2	11	4	3	4	2	13	4	4	4	4	16	4	4	3
29	1	4	7		3	3	1	2									3	5	5	5	18	5	5	5	5	20	5	5	5	5	20	1	1	1	1	4	5	1	5	1	12	3	5	6	5	19	4	6	2
21	2	4	7		5	3	3	1	3		3	2	2	4	2	4	4	4	4	4	16	5	3	4	4	16	4	4	3	2	13	2	2	2	2	8	4	4	3	2	13	4	5	5	5	19	3	2	3
26	1	4	7		3	3	3	3									4	4	4	4	16	3	3	5	3	14	3	3	4	3	13	2	2	2	4	10	2	3	4	2	11	5	5	5	6	21	5	4	5
21	1	4	1		5	3	1	3									2	4	5	4	15	4	5	3	4	16	3	2	4	1	10	3	4	2	2	11	4	4	4	2	14	3	5	4	4	16	3	3	3
22	2	4	7		3	3	1	1	3		2	3	4	5	5	5	5	4	5	5	19	5	4	5	2	16	3	5	5	5	18	5	5	1	1	12	5	5	5	1	16	6	6	5	6	23	5	3	6
21	2	4	1		5	3	3	1	2		4	4	3	4	2	5	4	5	4	5	18	5	4	3	3	15	4	3	5	2	14	2	2	5	4	13	4	3	4	3	14	2	3	4	3	12	3	2	4
20	1	4	7		1	3	0	4									3	3	3	4	13	4	5	4	4	17	2	2	3	3	10	1	1	5	5	12	3	3	3	3	12	4	5	5	5	19	4	4	3
21	2	4	1		3	3	1	3									4	4	4	4	16	4	3	3	3	13	4	4	4	2	14	1	1	1	1	4	3	2	3	1	9	5	6	6	5	22	2	5	5
20	1	4	7		4	2	1	3									4	3	3	5	15	5	5	4	4	18	5	4	4	2	15	3	3	3	2	11	4	4	4	2	14	5	6	4	6	21	4	4	3
24	1	4	7		5	4	2	2									4	4	4	4	16	5	3	4	4	16	4	4	4	4	16	2	2	2	1	7	5	4	4	1	14	5	5	5	5	20	5	4	3
24	2	4	7		5	3	2	3									2	4	2	5	13	5	3	5	4	17	4	4	3	3	14	4	3	2	2	11	4	3	5	3	15	4	5	3	3	15	3	4	3
22	2	4	7		5	3	5	1	1		3	2	4	3	1	5	4	4	4	5	17	5	5	2	4	16	2	2	3	2	9	2	2	4	3	11	4	1	2	1	8	2	2	4	3	11	2	2	3
28	1	4	7		5	5	1	3									4	5	4	5	18	5	3	5	5	18	4	3	4	2	13	4	3	2	1	10	5	4	4	2	15	5	4	5	5	19	5	5	5
22	1	4	7		5	5	2	1	3		4	2	5	5	4	5	3	4	4	5	16	5	5	5	5	20	4	2	3	2	11	4	4	1	1	10	4	2	4	1	11	5	6	6	6	23	4	4	5
30	2	4	1		3	4	0	1	1		4	2	3	3	2	5	5	4	5	5	19	4	3	3	3	13	4	5	5	5	19	3	3	3	2	11	4	3	4	1	12	6	6	5	6	23	5	5	2
33	2	4	2		5	4	4	3									4	3	3	2	12	3	3	2	1	9	4	4	3	4	15	1	1	2	1	5	4	2	2	1	9	4	3	4	3	14	3	4	4
23	2	4	7		3	4	1	4									5	5	5	5	20	5	3	4	5	17	4	5	5	5	19	5	5	2	1	13	5	5	5	3	18	3	3	3	3	12	4	5	3
40	1	4	5		7	5	7	1	1		5	5	5	3	4	5	5	5	5	5	20	5	4	5	5	19	4	3	4	5	16	2	4	1	1	8	5	5	5	3	18	5	6	5	6	22	6	6	4
21	2	4	7		5	3	2	3									4	4	3	4	15	4	5	3	2	14	4	5	4	4	17	4	4	1	1	10	4	3	4	1	12	5	6	3	5	19	5	4	3
23	2	4	7		1	3	0	4									3	3	3	3	12	4	4	2	2	12	2	2	2	2	8	2	2	4	3	11	3	2	3	2	10	3	3	3	4	13	3	3	3
23	2	4	7		5	4	2	3									4	4	4	4	16	5	4	4	4	17	4	4	4	4	16	3	3	3	3	12	4	3	4	3	14	3	3	4	5	15	5	4	5
24	2	4	2		5	3	8	1	1		3	3	2	2	1	5	5	5	5	5	20	5	4	4	4	17	4	4	4	4	16	3	3	3	1	10	4	3	5	3	15	4	5	5	4	18	5	2	3
27	1	4	7		7	5	1	3									5	5	5	5	20	3	3	3	4	13	4	4	4	3	15	4	4	4	3	15	4	4	3	4	15	2	2	4	4	12	5	2	4
20	1	4	7		5	4	1	3									4	4	3	3	14	4	5	3	4	16	4	3	4	2	13	3	2	3	2	10	4	4	3	4	15	3	3	5	3	14	4	3	3
27	1	4	7		7	5	3	3									5	5	5	5	20	5	4	5	5	19	5	4	5	5	19	5	3	1	1	10	5	3	5	5	18	6	6	6	1	19	6	6	6
23	2	4	7		3	3	1	1	4		3	4	4	4	3	5	4	4	4	5	17	4	3	3	3	13	4	5	4	4	17	2	2	1	1	6	4	3	3	3	13	6	6	6	6	24	4	4	2
21	2	4	7		3	5	1	3									4	4	3	4	15	4	5	3	3	15	4	4	3	2	13	2	1	2	2	7	5	4	3	2	14	4	6	4	5	19	5	4	4
23	1	4	7		5	3	5	1	1		3	4	4	4	4	4	4	4	5	4	17	5	4	4	4	17	3	2	4	2	11	4	4	4	2	14	4	4	4	3	15	5	4	4	3	16	2	3	2
25	2	4	7		5	4	2	3									4	5	5	4	18	5	2	4	5	16	4	3	4	1	12	4	5	3	2	14	5	4	5	1	15	6	6	6	6	24	5	5	6
23	1	4	7		7	4	10	3									4	4	4	4	16	4	3	4	4	15	3	4	4	4	15	5	4	3	2	14	4	4	4	4	16	4	4	4	4	16	4	4	3
21	2	4	7		3	4	1	1	1		2	2	3	3	1	5	5	4	4	5	18	5	3	4	4	16	3	3	4	3	13	4	4	3	2	13	4	3	3	2	12	6	6	6	6	24	5	5	5
25	1	4	3		2	3	1	2									2	3	2	1	8	4	3	4	4	15	3	5	4	5	17	4	2	4	3	13	5	3	5	2	15	3	3	3	2	11	2	3	2
19	1	4	7		6	5	8	1	1		4	3	3	4	3	5	4	4	5	5	18	4	5	5	4	18	4	3	3	4	14	4	4	5	2	15	4	5	4	4	17	5	5	5	6	21	4	5	5
22	2	4	7		2	4	1	3									3	2	2	3	10	3	4	3	3	13	4	3	4	3	14	4	3	4	2	13	3	2	3	1	9	3	4	3	3	13	3	3	3
33	1	4	1		1	5	2	4									4	3	3	4	14	3	5	3	3	14	5	4	4	1	14	2	1	4	1	8	2	4	2	1	9	4	3	3	4	14	2	1	3
21	1	4	7		6	4	2	3									3	2	3	5	13	5	4	3	3	15	4	2	5	3	14	2	2	4	1	9	5	4	4	2	15	5	6	5	6	22	4	3	3
21	2	4	7		1	3	0	2									3	3	3	4	13	5	4	5	5	19	5	4	4	2	15	4	2	5	5	16	5	5	5	3	18	2	2	5	5	14	3	2	1
22	2	4	7		4	3	1	3									4	4	4	3	15	5	5	3	1	14	5	5	5	1	16	1	1	1	1	4	4	3	4	1	12	3	6	6	6	21	1	2	3
20	2	4	7		5	5	1	3									3	4	3	4	14	4	3	4	4	15	5	5	2	2	14	5	2	5	5	17	5	2	4	1	12	3	5	5	2	15	4	3	4
23	1	4	7		5	4	6	1	3		4	1	2	4	3	5	4	5	5	5	19	5	4	5	5	19	4	5	4	2	15	1	2	4	5	12	4	4	3	1	12	4	5	5	5	19	5	4	5
21	1	4	7		3	4	1	1	4		1	1	1	2	2	2	4	4	4	3	15	4	2	4	3	13	2	3	2	2	9	5	3	4	2	14	4	4	4	2	14	3	6	3	3	15	3	4	4
21	2	4	7		6	3	1	3									3	4	3	4	14	5	5	3	1	14	4	5	5	3	17	1	1	3	1	6	3	3	5	1	12	5	6	5	6	22	2	1	2
25	2	4	7		5	4	1	2									2	3	4	4	13	4	5	3	3	15	4	4	4	2	14	1	2	3	2	8	4	3	4	1	12	6	4	6	5	21	3	1	2
27	1	4	7		4	3	1	3									4	3	3	4	14	5	4	4	2	15	3	4	3	3	13	2	2	2	3	9	3	3	3	2	11	5	5	4	5	19	4	3	3
19	2	4	7		6	2	2	1	3		4	3	4	5	4	5	5	5	4	4	18	4	4	4	3	15	4	3	5	2	14	4	4	4	2	14	3	4	4	2	13	4	5	4	2	15	5	5	4
23	1	4	7		5	3	2	3									4	5	4	4	17	5	4	4	4	17	3	4	4	4	15	4	3	2	1	10	5	3	4	4	16	5	6	5	5	21	4	4	4
21	2	4	7		1	3	0	4									1	1	1	1	4	3	1	3	2	9	1	1	1	1	4	1	1	2	1	5	3	1	1	1	6	6	6	6	6	24	1	1	1
22	1	4	7		5	3	1	1	3		2	2	3	2	3	3	2	2	2	3	9	4	2	4	4	14	2	2	2	2	8	2	1	1	1	5	4	3	3	2	12	5	6	5	5	21	3	4	3
23	2	4	7		5	2	2	1	1		3	4	3	4	2	5	4	4	3	5	16	5	3	4	4	16	3	3	2	4	12	4	4	2	1	11	3	2	2	1	8	5	5	5	5	20	3	2	2
21	2	4	7		1	3	0	4									1	1	1	1	4	2	3	2	2	9	5	1	1	1	8	3	2	1	2	8	1	2	1	1	5	4	5	4	5	18	2	1	2
28	1	4	7		1	4	1	1	5	Aufgabenlösung	1	1	2	3	5	1	2	1	1	4	8	3	5	3	1	12	3	2	5	1	11	3	4	4	1	12	3	3	3	1	10	4	6	4	4	18	4	4	3
24	1	4	1		5	5	1	3									4	4	2	4	14	4	5	3	4	16	2	2	4	2	10	3	3	1	1	8	2	4	4	2	12	4	4	5	3	16	3	3	3
21	1	4	7	2	3	2	1	1	2	Aufgabenkontrolle	2	2	4	5	4	4	4	3	2	4	13	3	5	3	2	13	3	3	4	4	14	1	1	3	1	6	4	3	3	1	11	4	3	5	4	16	3	2	3
21	1	4	1		3	4	1	2									3	2	2	4	11	4	4	3	3	14	4	2	4	2	12	2	1	2	1	6	4	3	3	1	11	4	4	3	6	17	4	4	4
21	2	4	7		1	3	1	1	3		1	1	1	3	1	1	2	1	1	1	5	1	5	2	3	11	2	2	3	2	9	2	1	4	2	9	2	1	1	1	5	3	6	4	2	15	1	2	2
21	1	4	1		6	5	1	1	1		3	2	2	1	1	4	2	4	4	4	14	4	5	5	5	19	2	3	1	4	10	3	1	2	1	7	5	5	5	2	17	6	6	6	6	24	6	5	3
27	2	4	7		5	5	4	1	4		4	4	4	3	4	4	4	4	4	5	17	5	5	5	5	20	4	3	4	2	13	3	4	3	2	12	4	4	3	2	13	6	6	6	6	24	5	4	5
24	1	4	7		5	3	1	3									4	5	4	4	17	4	4	4	5	17	4	4	4	4	16	2	3	1	1	7	4	4	4	3	15	4	4	4	5	17	4	4	4
25	2	4	7		6	4	4	4									5	5	5	5	20	5	3	4	4	16	4	4	3	3	14	3	2	2	1	8	4	3	3	2	12	4	4	5	5	18	4	4	3
21	1	4	7		5	4	2	3									5	5	5	5	20	5	4	5	5	19	5	5	5	5	20	3	3	4	3	13	5	5	5	5	20	5	6	5	5	21	5	5	4
22	2	4	7		2	5	0	4									4	4	4	5	17	4	5	4	3	16	3	3	3	2	11	3	3	3	2	11	4	3	3	1	11	5	5	4	5	19	4	4	3
21	1	4	7		4	4	2	1	1		4	4	4	4	2	5	5	5	5	5	20	5	4	4	4	17	5	5	5	5	20	3	3	5	2	13	5	5	5	4	19	5	6	5	6	22	4	5	4
22	1	4	7		5	3	1	1	4		4	2	2	3	1	5	4	4	4	4	16	4	5	4	3	16	3	3	3	2	11	2	3	4	3	12	3	2	2	1	8	4	4	4	4	16	2	2	2
25	1	4	7		7	4	24	3									4	4	4	3	15	5	5	4	3	17	3	5	4	3	15	1	2	3	2	8	2	3	4	2	11	3	4	2	3	12	3	4	4
21	2	4	7		6	5	3	3									4	4	4	5	17	5	4	4	5	18	4	4	4	3	15	4	3	2	2	11	4	4	4	3	15	4	5	4	4	17	4	3	3
21	1	4	5		6	4	4	1	1		5	3	3	4	2	4	4	5	5	5	19	5	4	4	3	16	3	2	3	4	12	4	4	2	2	12	5	4	5	3	17	3	2	3	4	12	4	4	3
21	2	4	7		3	4	0	4									3	2	2	1	8	3	5	3	3	14	5	4	4	1	14	2	1	1	1	5	4	2	3	1	10	3	5	2	2	12	1	1	2
21	2	4	7		5	4	2	3									4	4	2	4	14	5	2	5	4	16	4	4	4	4	16	2	2	2	2	8	4	3	4	2	13	4	5	5	3	17	3	3	3
24	1	4	7		3	4	1	3									4	4	3	5	16	5	4	5	3	17	4	4	3	4	15	2	2	3	4	11	5	4	4	2	15	3	2	3	3	11	4	4	5
22	2	4	7		5	4	3	1	1		4	3	3	2	2	4	4	4	4	4	16	4	4	4	4	16	4	4	4	2	14	3	3	4	3	13	4	4	4	3	15	5	5	5	5	20	5	5	4
18	2	4	7		7	5	4	3									4	4	4	4	16	4	2	4	4	14	5	5	5	5	20	3	3	4	2	12	5	4	4	1	14	6	6	6	6	24	6	6	6
22	2	4	7		5	4	2	3									4	4	3	5	16	5	5	5	5	20	5	4	4	4	17	3	3	2	2	10	5	5	5	5	20	4	4	4	4	16	3	5	4
22	2	4	7		2	4	0	3									4	4	3	5	16	4	4	4	3	15	4	4	4	4	16	2	3	1	1	7	4	4	4	1	13	5	6	6	5	22	4	3	4
21	2	4	7		3	4	1	1	3		5	2	4	5	1	3	3	4	4	4	15	5	5	3	4	17	5	4	5	3	17	5	4	2	1	12	4	4	3	1	12	6	6	6	6	24	1	1	1
22	2	4	7		6	5	4	1	1		5	5	5	3	5	5	5	5	5	5	20	5	1	5	5	16	5	5	3	5	18	5	5	3	1	14	4	3	5	5	17	6	6	3	6	21	5	6	6
23	1	4	7		5	4	2	1	1		4	3	4	3	2	4	4	3	3	5	15	5	4	3	3	15	4	4	4	4	16	3	2	2	1	8	3	3	3	2	11	4	4	4	5	17	4	4	3
23	2	4	7		5	4	3	3									5	5	5	5	20	5	4	4	2	15	4	1	4	4	13	2	4	4	1	11	5	4	4	2	15	6	6	6	6	24	4	4	1
27	1	4	7		6	4	10	1	4		4	3	3	1	1	5	5	4	4	5	18	5	3	5	4	17	4	4	4	5	17	1	1	1	1	4	4	5	4	1	14	5	6	4	6	21	4	5	4
29	1	4	1		6	3	2	1	1		4	2	5	3	4	5	3	5	5	5	18	5	5	3	3	16	5	3	5	3	16	2	2	1	1	6	3	3	3	1	10	5	5	6	4	20	6	2	2
21	1	4	1		5	5	1	3									4	4	4	5	17	5	4	4	3	16	4	5	5	5	19	3	2	2	1	8	4	4	4	1	13	6	6	6	6	24	6	6	6
24	1	4	1		1	4	0	4									1	1	1	1	4	1	1	1	1	4	1	1	1	1	4	4	1	3	1	9	1	1	1	1	4	1	3	3	2	9	1	1	1
21	2	4	7		1	3	0	4									1	1	1	1	4	1	5	1	1	8	1	1	1	1	4	4	2	2	1	9	4	1	1	1	7	2	5	4	3	14	1	1	1
21	1	4	7		6	5	3	1	1		5	5	5	3	2	5	5	4	5	4	18	5	5	5	5	20	5	4	5	5	19	4	4	5	5	18	4	4	4	4	16	6	6	5	6	23	5	5	4
21	2	4	7		4	2	1	1	4		1	1	1	5	1	2	1	2	1	1	5	5	4	5	5	19	1	1	1	1	4	3	2	1	1	7	2	2	2	1	7	5	6	5	5	21	2	3	2
22	2	4	7		6	3	3	3									4	3	3	4	14	4	4	3	2	13	4	4	4	4	16	2	1	1	1	5	4	3	3	1	11	6	6	6	6	24	3	2	1
21	2	4	7		2	3	1	3									5	4	3	5	17	4	5	5	3	17	3	3	3	5	14	5	4	1	5	15	4	5	5	4	18	3	4	4	6	17	6	4	3
26	2	4	7		3	3	0	1	1		1	1	1	3	1	4	4	3	2	3	12	5	5	5	5	20	2	3	4	3	12	2	1	5	1	9	3	3	3	1	10	6	6	6	6	24	3	2	2
26	2	4	7		5	3	2	1	4		2	1	1	4	3	4	4	3	3	3	13	2	4	2	2	10	4	4	3	2	13	1	1	3	1	6	1	1	1	1	4	3	3	3	4	13	2	2	2
20	2	4	7		1	3	0	4									3	2	2	4	11	2	3	1	1	7	4	3	2	2	11	4	1	1	1	7	4	4	3	3	14	3	5	5	4	17	3	3	3
27	1	4	7		2	3	1	1	3		2	2	2	3	1	1	2	2	2	3	9	3	4	2	2	11	4	3	4	2	13	2	2	2	2	8	2	1	1	1	5	5	5	5	5	20	2	2	2
24	2	4	7		1	2	0	3									1	2	1	2	6	1	5	1	1	8	3	3	4	1	11	4	2	5	4	15	1	1	1	1	4	3	3	1	3	10	3	3	2
30	2	4	7		2	3	0	1	3		1	1	1	2	1	1	3	2	2	1	8	2	5	2	2	11	2	3	1	1	7	1	1	1	1	4	3	1	1	1	6	3	3	3	2	11	1	2	1
21	1	4	7		1	3	1	3									4	4	4	4	16	4	5	2	2	13	3	4	5	3	15	4	3	2	3	12	5	4	3	1	13	4	6	6	4	20	4	3	5
20	2	4	7		3	2	1	1	3		1	1	2	3	1	1	3	4	4	4	15	4	5	3	2	14	4	2	4	2	12	4	2	2	1	9	3	1	3	1	8	5	4	3	5	17	5	4	2
27	2	4	7		5	4	6	1	1		4	3	3	4	2	5	5	5	5	5	20	5	5	4	5	19	4	4	4	4	16	3	4	3	1	11	5	5	5	2	17	5	6	4	5	20	4	5	4
25	2	4	7		4	3	1	3									5	5	4	5	19	5	2	4	4	15	4	5	5	5	19	2	1	1	1	5	5	4	5	1	15	6	6	6	6	24	1	1	1
23	1	4	7		4	4	1	3									4	4	4	5	17	4	4	3	3	14	5	4	4	2	15	5	3	2	2	12	3	3	3	1	10	4	3	3	3	13	3	4	3
19	2	4	1		1	3	0	3									2	1	1	2	6	1	4	1	1	7	5	4	5	1	15	2	1	1	1	5	1	1	1	1	4	1	1	1	1	4	1	1	1
27	1	4	7		3	5	1	3									4	4	4	4	16	4	4	4	3	15	4	3	4	2	13	2	2	1	1	6	3	3	3	1	10	4	4	4	4	16	4	3	3
25	2	4	7		2	2	1	3									4	4	4	4	16	4	5	4	4	17	3	3	3	4	13	5	5	2	1	13	5	3	4	3	15	6	6	6	6	24	4	1	1
22	2	4	7		4	4	1	1	1		5	5	5	5	4	5	5	5	5	5	20	5	4	4	5	18	4	5	4	5	18	3	3	3	1	10	4	4	5	3	16	6	6	6	6	24	5	6	5
22	2	4	7		2	4	0	3									3	4	4	4	15	3	4	3	4	14	3	3	3	2	11	4	3	3	2	12	3	3	3	2	11	6	6	6	6	24	3	3	3
24	2	4	7		7	5	6	3									4	5	5	5	19	5	5	5	5	20	5	5	5	2	17	5	5	2	4	16	5	5	5	4	19	1	3	4	3	11	6	6	6
26	1	4	7		5	4	5	3									4	4	4	4	16	4	3	4	4	15	4	4	4	4	16	2	2	2	2	8	3	3	3	3	12	5	5	4	4	18	4	4	4
25	2	4	7		5	5	4	4									2	2	2	2	8	2	4	2	1	9	5	5	5	4	19	1	1	1	2	5	3	3	3	1	10	6	6	6	6	24	1	2	1
23	2	4	7		5	5	5	4									4	4	4	4	16	5	4	3	3	15	4	4	4	4	16	3	3	2	1	9	4	4	4	3	15	4	4	4	4	16	4	4	4
26	1	4	7		5	4	4	1	1		4	4	3	3	2	4	4	5	5	5	19	5	4	5	3	17	4	5	4	2	15	1	1	1	2	5	4	3	4	2	13	6	6	5	5	22	4	5	4
22	2	4	7		1	4	1	1	3		1	1	1	3	2	3	3	4	5	4	16	2	4	1	1	8	4	4	4	2	14	5	4	1	1	11	3	1	2	2	8	5	3	4	4	16	3	2	1
25	2	4	7		2	4	0	3									5	5	5	3	18	5	3	4	3	15	3	2	2	2	9	2	1	4	3	10	2	3	3	1	9	1	2	2	2	7	3	2	2
18	2	4	7		4	4	2	4									4	4	5	4	17	4	4	3	3	14	4	4	4	4	16	2	3	4	4	13	3	3	3	2	11	4	4	4	4	16	5	5	4
22	2	4	7		5	3	1	3									4	3	3	4	14	5	4	4	4	17	3	3	3	3	12	3	3	3	3	12	4	4	4	3	15	3	4	4	3	14	4	3	4
22	2	4	7		5	3	2	3									5	5	5	5	20	5	5	5	5	20	4	4	5	5	18	3	2	1	1	7	4	3	4	1	12	3	2	3	3	11	3	3	3
22	2	4	2		3	4	1	1	1		4	4	4	4	1	4	4	4	4	4	16	4	4	3	3	14	4	4	4	4	16	3	3	2	2	10	3	3	4	2	12	4	4	4	4	16	4	4	3
22	2	4	7		5	4	3	3									4	4	4	5	17	5	3	5	2	15	4	4	3	4	15	3	2	4	2	11	3	3	4	2	12	4	4	5	4	17	4	4	1
27	2	4	7		7	5	5	1	3		4	5	5	3	2	5	4	5	2	4	15	5	2	5	5	17	5	5	4	5	19	2	5	3	1	11	5	4	4	4	17	5	6	3	1	15	5	5	5
23	1	4	7		6	5	3	4									4	3	3	4	14	4	5	4	3	16	3	2	3	1	9	3	4	5	3	15	5	4	4	1	14	4	6	4	5	19	4	3	3
41	2	4	1		7	3	5	1	1		4	1	1	1	2	4	3	4	4	4	15	4	4	4	4	16	2	2	2	3	9	2	2	4	4	12	4	3	3	3	13	4	6	6	5	21	3	1	1
23	2	4	7		3	4	2	3									4	4	3	4	15	5	5	3	2	15	4	5	4	3	16	2	2	1	1	6	4	3	3	1	11	5	5	5	4	19	4	4	4
22	2	4	7		6	3	5	1	1		4	2	3	2	2	5	5	4	4	4	17	4	5	3	2	14	4	4	4	2	14	2	2	3	1	8	4	4	5	2	15	5	4	5	5	19	3	3	2
23	1	4	7		5	4	2	1	3		4	4	5	4	1	5	5	5	4	5	19	5	3	3	4	15	4	3	4	4	15	2	1	1	1	5	4	3	4	1	12	6	6	5	6	23	4	4	4
22	2	4	7		5	3	1	1	1		4	3	4	4	4	4	4	5	3	5	17	4	4	3	4	15	4	3	4	3	14	3	3	2	2	10	3	3	3	2	11	3	3	2	3	11	2	2	2
23	1	4	7		7	5	3	1	1		5	5	5	4	4	5	5	4	5	5	19	5	5	5	5	20	5	4	5	4	18	5	3	4	1	13	5	4	4	3	16	4	4	4	4	16	5	5	2
22	2	4	7		5	2	3	1	1		3	2	3	3	3	3	2	4	4	4	14	4	4	3	2	13	4	4	3	2	13	2	1	1	1	5	4	3	4	2	13	6	6	6	5	23	3	1	1
21	2	4	7		4	2	2	3									3	5	4	4	16	5	5	5	3	18	3	3	3	1	10	4	4	1	1	10	3	4	4	1	12	6	6	6	6	24	6	5	5
24	1	4	7		3	4	1	3									2	4	4	5	15	4	5	2	3	14	5	3	3	3	14	4	2	3	1	10	4	1	2	2	9	4	6	6	6	22	5	5	5
26	1	4	7		2	4	0	1	4		1	1	1	2	1	1	2	2	2	5	11	5	5	5	5	20	3	3	3	4	13	5	4	1	1	11	3	3	3	3	12	6	6	6	6	24	6	6	5
25	1	4	7		5	4	1	1	1		3	1	1	1	1	5	4	4	3	4	15	5	5	3	5	18	3	3	4	4	14	4	1	1	1	7	5	4	4	1	14	6	6	6	6	24	5	5	5
21	1	4	7		7	4	2	1	4		3	2	2	4	3	4	3	3	2	4	12	4	4	4	2	14	3	4	4	1	12	4	3	3	3	13	4	3	4	1	12	4	5	4	5	18	4	4	4
21	1	4	7		3	4	1	3									2	4	4	4	14	4	5	2	2	13	5	2	4	2	13	4	4	4	1	13	4	3	3	1	11	4	3	4	3	14	2	3	2
25	1	4	7		5	3	3	1	4		4	2	4	4	4	4	5	5	5	5	20	5	2	4	4	15	4	4	3	4	15	5	5	2	1	13	4	4	5	3	16	2	3	4	2	11	3	2	2
20	1	4	7		3	4	1	3									4	4	4	4	16	4	5	3	3	15	5	5	3	3	16	3	2	2	1	8	4	2	2	1	9	6	6	6	6	24	2	4	3
21	1	4	7		3	3	1	1	3		4	1	2	1	5	4	5	5	5	5	20	5	4	5	4	18	4	2	3	3	12	3	3	5	3	14	4	4	4	3	15	3	3	3	3	12	3	3	3
30	2	4	7		5	5	3	3									3	4	4	5	16	5	4	3	3	15	4	4	5	2	15	3	3	3	1	10	4	4	4	2	14	5	5	6	5	21	4	4	5
23	2	4	7		4	3	2	2									4	4	4	4	16	5	4	5	5	19	2	3	3	3	11	5	5	2	2	14	4	4	4	3	15	5	6	6	5	22	4	5	5
29	2	4	7		1	3	0	3									2	2	1	1	6	4	4	3	2	13	3	2	5	1	11	2	2	1	1	6	5	4	2	2	13	6	6	6	6	24	1	1	1
21	1	4	1		3	4	1	2									3	3	2	4	12	4	2	4	2	12	3	3	2	4	12	3	3	2	2	10	5	2	3	2	12	5	3	3	2	13	4	2	2
25	2	4	1		3	4	1	1	4		2	1	3	4	4	3	2	4	4	5	15	5	2	3	3	13	3	4	3	3	13	1	2	5	3	11	4	1	4	2	11	4	4	4	5	17	2	2	2
30	1	4	1		4	4	1	1	1		4	2	3	4	3	4	3	4	4	4	15	4	5	4	4	17	4	4	5	4	17	3	3	2	1	9	4	4	4	1	13	6	6	6	6	24	1	1	1
31	2	4	7		3	3	1	1	1		3	2	2	4	4	4	4	4	3	3	14	4	5	5	4	18	3	2	4	1	10	1	1	1	1	4	3	2	2	1	8	6	6	6	5	23	1	1	1
28	2	4	7		7	4	10	1	1		5	5	5	5	3	5	5	5	5	5	20	5	5	3	3	16	4	3	4	1	12	3	4	3	1	11	4	4	3	1	12	6	6	5	6	23	3	5	3
25	2	4	7		6	5	17	1	4		4	3	3	2	2	4	4	4	4	5	17	5	1	3	3	12	5	5	5	4	19	3	2	1	1	7	5	5	5	1	16	6	6	6	6	24	6	6	6
22	2	4	7		5	4	3	1	1		4	3	4	4	1	5	4	4	4	4	16	5	5	3	2	15	5	3	4	2	14	3	3	1	1	8	3	3	3	1	10	4	5	5	5	19	3	4	2
21	2	4	7		4	5	1	3									4	4	4	4	16	4	4	4	4	16	3	4	4	3	14	1	1	1	1	4	4	2	4	2	12	3	2	4	2	11	2	3	4
22	2	4	7		4	2	1	1	4		2	1	2	2	1	5	4	4	5	5	18	5	5	4	3	17	5	5	4	4	18	4	4	4	4	16	5	2	5	5	17	5	3	5	4	17	6	5	3
24	2	4	7		1	4	0	2									1	1	1	2	5	2	1	1	2	6	3	2	4	1	10	1	2	4	1	8	3	1	1	1	6	3	3	5	3	14	2	2	2
24	2	4	7		7	5	14	3									5	5	4	5	19	5	2	5	5	17	3	3	3	4	13	5	5	2	1	13	4	3	5	5	17	6	3	4	5	18	4	5	5
19	2	4	7		1	5	0	1	1		1	2	4	4	2	3	1	3	3	3	10	3	4	2	4	13	4	4	4	2	14	4	3	2	2	11	4	1	3	1	9	5	4	4	6	19	2	2	2
22	1	4	7		5	4	2	3									4	5	5	5	19	5	4	3	3	15	4	4	3	4	15	4	3	4	2	13	4	4	3	3	14	3	3	4	4	14	3	2	1
22	2	4	7		5	3	5	1	3		4	5	4	4	5	4	4	5	4	5	18	3	4	5	4	16	5	4	3	5	17	4	3	4	3	14	4	3	5	3	15	5	6	5	2	18	4	6	5
22	2	4	7		5	4	2	3									3	4	3	5	15	4	5	3	3	15	5	5	5	2	17	4	2	1	2	9	3	3	3	1	10	3	3	5	5	16	3	2	1
21	2	4	7		3	3	1	3									4	4	4	4	16	4	3	4	4	15	3	3	4	3	13	3	3	3	3	12	4	4	4	4	16	5	5	5	5	20	4	5	4
23	2	4	7		3	4	1	1	1		2	2	2	1	1	2	3	3	3	4	13	5	5	2	2	14	5	3	3	3	14	4	3	1	1	9	2	2	3	1	8	6	6	6	6	24	2	1	1
22	2	4	7		6	5	1	3									4	5	5	5	19	5	3	4	2	14	4	5	5	3	17	4	4	2	1	11	4	3	4	5	16	3	4	3	4	14	3	3	3
21	2	4	7		1	4	0	2									3	2	3	3	11	2	4	1	2	9	4	2	4	1	11	4	4	3	2	13	5	2	3	2	12	4	3	4	4	15	2	3	3
22	2	4	7		6	5	4	1	1		4	4	5	4	5	5	4	5	5	5	19	5	5	5	3	18	4	4	4	5	17	2	4	3	3	12	5	4	4	4	17	5	6	4	5	20	5	4	4
23	2	4	7		2	4	1	4									4	4	4	4	16	4	4	4	4	16	4	4	4	5	17	3	3	2	2	10	4	4	4	2	14	4	5	5	5	19	3	3	2
22	1	4	7		7	4	10	1	1		5	5	5	5	5	5	5	5	5	5	20	5	3	5	5	18	5	5	5	4	19	5	3	4	4	16	5	5	5	5	20	5	5	5	5	20	5	3	3
22	1	4	7		6	3	5	3									5	4	5	5	19	5	3	4	5	17	3	4	4	5	16	1	2	1	1	5	4	4	4	3	15	4	2	3	3	12	4	3	3
25	2	4	7		7	4	4	1	1		5	5	5	5	4	5	5	5	5	5	20	5	5	5	5	20	5	5	5	4	19	5	5	4	4	18	5	5	5	3	18	5	5	5	5	20	5	5	5
40	2	4	1		1	3	0	4									2	1	1	2	6	3	5	3	4	15	2	1	4	1	8	5	2	4	1	12	3	1	1	1	6	6	6	6	4	22	3	3	1
25	1	4	7		7	5	2	1	1		5	5	5	3	5	5	5	5	5	5	20	5	2	4	3	14	5	5	3	5	18	3	2	4	4	13	5	5	5	4	19	6	6	6	6	24	5	4	3
22	1	4	7		5	3	1	1	1		5	3	2	2	4	4	3	4	4	5	16	5	3	3	4	15	5	5	4	2	16	1	1	4	1	7	4	3	4	1	12	2	4	6	2	14	3	3	3
23	2	4	7		3	3	1	3									2	3	1	4	10	3	5	2	2	12	2	3	3	1	9	1	1	1	1	4	2	2	2	1	7	6	6	6	6	24	2	2	2
22	1	4	7		4	3	1	3									3	4	3	4	14	5	5	4	4	18	3	3	5	3	14	4	3	2	1	10	3	3	3	1	10	6	6	6	6	24	4	3	4
21	2	4	7		1	2	0	4									1	1	1	1	4	1	1	1	1	4	1	1	1	1	4	2	1	1	1	5	1	1	1	1	4	1	1	1	1	4	1	1	1
26	2	4	7		6	3	3	3									4	4	3	5	16	5	4	4	3	16	5	4	3	4	16	2	2	3	1	8	5	3	3	1	12	6	6	6	5	23	3	3	4
20	2	4	1		5	3	1	1	1		3	2	2	4	3	4	4	2	2	3	11	5	5	4	4	18	2	2	3	3	10	3	2	3	3	11	4	2	4	1	11	5	5	5	2	17	3	3	1
21	1	4	7		5	5	6	1	1		5	5	3	5	3	5	5	5	5	5	20	5	4	5	5	19	5	5	5	2	17	3	4	1	2	10	5	5	5	5	20	6	6	5	5	22	6	5	6
21	2	4	7		5	3	4	1	3		2	2	3	3	4	4	4	3	3	4	14	4	5	3	2	14	5	3	3	3	14	2	3	3	2	10	2	2	3	4	11	2	4	4	2	12	4	3	4
20	1	4	7		4	4	1	1	4		3	4	4	4	1	4	4	4	4	5	17	4	5	2	2	13	3	2	4	2	11	4	2	4	2	12	4	4	3	1	12	6	6	6	6	24	1	1	1
29	2	4	1		5	4	2	4									2	3	1	4	10	2	4	2	2	10	3	2	4	2	11	1	1	4	1	7	4	3	2	1	10	6	6	6	6	24	1	1	1
36	2	4	7		7	4	7	3									3	3	3	3	12	4	4	3	4	15	4	4	4	2	14	2	2	3	1	8	4	3	4	1	12	6	6	6	6	24	2	2	2
24	1	4	7		5	5	1	3									5	5	4	4	18	5	3	4	4	16	4	4	3	3	14	4	2	4	1	11	5	5	5	4	19	6	6	6	6	24	4	4	4
22	2	4	7		5	4	5	3									4	4	4	4	16	4	4	4	3	15	4	4	4	4	16	3	2	4	3	12	4	4	4	1	13	6	6	6	5	23	3	1	1
21	2	4	7		2	3	0	4									3	2	3	4	12	4	4	3	4	15	3	4	4	3	14	2	2	3	3	10	4	3	3	1	11	3	4	3	3	13	3	2	2
26	2	4	7		3	5	1	3									5	5	5	5	20	5	5	5	5	20	5	5	5	5	20	5	5	5	5	20	5	5	5	5	20	6	6	6	6	24	2	3	2
21	2	4	7		3	3	0	1	1		1	1	1	2	3	2	2	3	3	3	11	4	5	2	2	13	4	3	3	2	12	4	3	5	3	15	3	2	3	2	10	2	3	3	3	11	2	1	2
23	2	4	7		6	4	3	1	3		4	4	5	5	5	5	4	5	5	5	19	5	5	5	5	20	3	4	4	4	15	3	2	4	2	11	4	2	4	1	11	6	6	6	6	24	5	5	5
25	1	4	7		5	4	2	4									5	5	5	5	20	5	4	4	4	17	3	4	4	4	15	2	1	1	1	5	4	4	4	2	14	6	6	6	6	24	3	4	4
22	1	4	7		5	4	3	1	1		4	2	2	1	1	4	4	4	4	5	17	5	4	5	3	17	3	2	3	4	12	3	2	4	2	11	3	3	3	2	11	4	3	4	3	14	2	1	2
22	2	4	7		1	3	0	3									2	2	3	2	9	4	2	3	2	11	3	2	3	2	10	2	2	2	2	8	2	2	2	2	8	6	6	6	6	24	4	4	1
20	2	4	7		5	4	1	3									5	5	3	5	18	5	3	5	5	18	5	5	5	5	20	5	5	1	1	12	5	5	5	3	18	4	3	5	5	17	2	4	4
21	2	4	7		1	3	0	2									3	4	2	2	11	3	5	2	4	14	4	2	4	2	12	1	2	1	1	5	3	3	3	1	10	5	5	5	4	19	4	4	4
23	1	5	1	7	5	5	2	1	2		3	3	5	5	5	5	5	5	5	5	20	5	3	5	5	18	2	2	2	1	7	3	1	4	1	9	5	5	5	1	16	6	6	6	6	24	4	5	1
29	1	5	1	2	1	3	0	4									1	1	1	3	6	2	5	2	1	10	1	1	1	1	4	3	1	3	2	9	2	1	1	1	5	2	3	2	3	10	1	2	1
23	2	5	7	2	3	5	1	2									3	4	3	3	13	5	4	4	4	17	3	4	4	3	14	5	5	4	2	16	4	3	5	1	13	5	5	5	6	21	4	3	4
36	2	5	2	7	1	4	0	2									2	2	2	3	9	4	5	1	1	11	4	3	3	1	11	2	1	1	1	5	2	1	1	1	5	2	2	2	3	9	2	2	2
28	2	5	7	3	5	3	2	3									4	4	4	4	16	4	2	4	4	14	3	2	4	4	13	4	4	4	2	14	4	4	4	2	14	5	5	5	5	20	2	4	3
35	1	5	1	3	6	4	2	3									4	4	4	4	16	5	5	5	5	20	4	5	5	5	19	1	1	1	1	4	5	5	4	1	15	5	6	6	6	23	4	4	4
24	2	5	2	7	6	4	1	1	1		5	4	3	2	3	5	5	5	4	5	19	5	3	4	4	16	5	5	3	5	18	5	4	5	3	17	5	5	5	2	17	5	4	4	6	19	3	4	2
24	2	5	7	2	3	5	5	4									4	5	4	4	17	5	5	3	2	15	4	4	5	4	17	3	3	3	1	10	4	2	2	1	9	6	6	6	6	24	4	4	1
24	1	5	7	6	7	5	5	1	2		5	5	5	4	5	5	4	5	5	5	19	5	3	4	5	17	5	5	5	4	19	3	5	3	3	14	3	2	3	1	9	4	5	5	5	19	4	4	4
26	2	5	7	1	4	4	1	3									4	4	4	4	16	4	3	3	4	14	4	5	4	4	17	2	2	1	1	6	3	3	3	1	10	6	6	6	6	24	4	1	2
29	1	5	7	6	7	5	30	1	2		5	3	4	4	3	5	5	5	5	5	20	5	4	5	5	19	5	5	5	4	19	3	3	3	4	13	5	5	5	5	20	5	6	4	6	21	6	6	5
25	2	5	7	3	5	4	3	3									4	5	5	5	19	5	3	4	5	17	5	4	5	5	19	5	5	5	5	20	5	5	5	3	18	5	6	3	5	19	5	4	4
27	2	5	7	7	1	4	1	1	4		2	2	4	3	4	4	3	4	4	4	15	4	4	4	2	14	2	3	4	4	13	1	1	4	3	9	4	4	4	1	13	6	6	6	6	24	4	5	4
27	1	5	7	2	6	5	20	3									4	2	4	5	15	4	4	4	1	13	3	2	4	5	14	3	4	1	1	9	4	3	3	1	11	4	4	4	4	16	2	5	3
29	1	5	1	7	5	3	1	3									2	4	3	2	11	5	3	4	4	16	4	4	5	5	18	3	3	1	1	8	4	4	4	1	13	6	6	6	6	24	4	4	4
24	2	5	1	3	5	4	1	3									2	4	4	1	11	5	5	4	4	18	5	5	5	5	20	5	4	1	1	11	5	4	5	1	15	5	6	5	6	22	5	5	5
39	2	5	1	7	3	5	1	3									4	3	3	2	12	5	5	5	5	20	3	3	5	5	16	4	1	3	1	9	5	4	4	5	18	6	6	4	6	22	3	1	5
26	1	5	2	3	5	4	3	3									4	5	4	5	18	5	2	4	4	15	4	5	4	3	16	4	4	4	1	13	4	4	4	1	13	6	6	6	6	24	5	5	5
23	1	5	1	2	7	3	2	3									5	5	4	5	19	5	5	5	5	20	5	3	4	3	15	4	3	3	1	11	5	5	5	2	17	5	6	6	6	23	6	6	4
34	2	5	7	2	3	3	1	3									3	2	3	3	11	3	4	3	2	12	4	3	3	3	13	2	2	2	1	7	3	2	2	1	8	6	6	6	6	24	2	2	1
23	1	5	7	2	4	4	1	3									4	5	5	5	19	5	5	2	2	14	5	5	5	5	20	1	3	1	1	6	4	3	4	1	12	4	6	6	5	21	5	1	1
33	1	5	7	2	1	1	0	4									1	1	1	1	4	2	5	2	2	11	3	1	2	1	7	3	1	4	4	12	1	2	1	1	5	2	3	2	2	9	3	2	3
30	1	5	1	1	1	3	0	3									4	4	4	5	17	5	5	4	3	17	3	3	4	4	14	3	3	2	1	9	3	4	4	3	14	6	6	5	6	23	2	4	2
26	2	5	7	3	5	3	4	1	1		5	4	4	3	5	5	5	5	5	5	20	5	4	3	2	14	3	3	4	3	13	2	3	2	1	8	3	1	2	4	10	3	1	3	3	10	3	3	1
29	2	5	7	3	5	4	2	1	3		5	5	5	3	5	5	5	5	5	5	20	5	3	5	5	18	5	5	5	4	19	2	3	3	3	11	5	4	4	3	16	5	5	5	6	21	5	5	4
30	1	5	7	2	5	4	3	1	1		4	1	2	1	3	1	1	4	4	3	12	4	5	3	3	15	3	2	3	1	9	2	2	1	3	8	3	2	3	2	10	3	3	6	4	16	2	1	1
26	2	5	7	3	6	4	5	1	1		4	3	4	4	2	4	4	4	4	4	16	4	5	4	3	16	4	4	4	2	14	3	2	3	2	10	4	4	4	3	15	4	3	4	4	15	3	3	3
25	2	5	7	3	6	4	5	3									5	4	4	4	17	5	3	4	5	17	4	4	4	4	16	3	4	1	1	9	4	4	4	4	16	2	2	4	2	10	3	2	3
27	2	5	7	3	4	4	1	3									3	4	4	3	14	4	4	3	2	13	4	5	5	3	17	2	1	2	1	6	4	3	3	2	12	4	3	4	4	15	3	2	2
27	2	5	2	3	5	4	3	3									4	4	4	4	16	4	4	4	3	15	3	3	4	3	13	4	4	3	1	12	4	4	4	2	14	3	6	5	5	19	4	5	4
26	2	5	7	2	2	4	1	4									4	3	3	4	14	4	5	2	2	13	4	4	3	4	15	1	1	5	4	11	2	1	1	1	5	6	6	6	6	24	1	1	1
23	2	5	7	1	2	4	0	1	4		1	1	4	4	3	2	4	5	4	5	18	5	5	5	5	20	3	4	5	4	16	4	4	4	3	15	5	4	4	3	16	5	5	6	5	21	5	4	4
26	2	5	7	2	5	5	1	1	1		4	3	4	4	3	4	4	4	4	5	17	5	3	3	3	14	4	4	4	4	16	4	4	2	1	11	4	3	4	2	13	5	5	5	5	20	4	3	4
27	1	5	7	3	5	3	2	4									4	4	3	4	15	5	4	3	2	14	3	2	5	2	12	2	1	3	2	8	3	2	1	1	7	5	4	5	5	19	2	2	4
27	2	5	7	1	7	5	2	1	3		5	2	1	2	2	4	4	4	4	4	16	4	4	4	2	14	4	4	4	2	14	3	4	2	4	13	4	4	4	2	14	5	5	5	6	21	4	4	2
26	1	5	7	6	5	4	1	3									4	4	3	3	14	4	3	4	3	14	4	4	4	4	16	2	2	3	3	10	4	4	3	2	13	5	6	5	5	21	3	2	2
23	1	5	7	6	5	5	2	1	2		4	4	4	4	4	4	3	4	5	5	17	5	4	4	3	16	4	4	4	4	16	3	1	1	1	6	4	3	4	2	13	6	6	6	6	24	4	5	4
25	2	5	7	7	1	3	1	3									4	4	4	4	16	4	5	4	4	17	3	2	3	3	11	3	3	3	3	12	4	4	3	4	15	5	5	5	5	20	5	5	3
27	1	5	1	3	5	4	1	3									3	4	4	3	14	4	4	5	4	17	3	4	4	4	15	4	2	1	1	8	5	5	5	4	19	4	4	4	4	16	4	4	3
27	1	5	7	3	6	3	3	3									4	3	4	4	15	4	5	3	2	14	3	3	4	2	12	1	1	2	1	5	2	2	1	1	6	4	3	4	4	15	4	5	4
25	2	5	2	7	1	4	0	1	1		1	1	1	2	1	1	2	2	3	1	8	3	5	2	3	13	4	1	3	2	10	1	1	1	1	4	3	1	2	1	7	3	3	3	2	11	2	2	2
25	2	5	7	3	6	5	4	3									4	5	5	5	19	5	4	5	5	19	5	5	5	3	18	5	5	3	3	16	4	4	4	2	14	5	4	4	5	18	3	2	4
24	2	5	7	3	5	4	1	4									4	4	4	4	16	5	5	4	3	17	3	3	4	2	12	4	1	1	1	7	3	1	3	3	10	5	6	4	6	21	4	4	4
26	2	5	7	7	4	4	2	1	4		2	1	1	2	3	4	4	4	4	4	16	5	4	4	2	15	3	1	4	2	10	2	2	5	3	12	1	1	3	1	6	6	6	6	5	23	5	4	4
29	2	5	7	2	5	4	5	1	1		2	3	3	2	2	4	4	4	4	5	17	4	3	4	4	15	3	2	3	3	11	3	3	2	2	10	4	4	3	2	13	6	6	6	6	24	4	4	2
25	2	5	7	3	5	4	3	3									3	3	3	4	13	5	2	4	2	13	4	4	4	3	15	1	1	4	1	7	4	4	3	2	13	6	6	4	6	22	2	2	2
32	2	5	7	3	6	4	1	3									4	3	4	4	15	3	5	3	3	14	4	4	4	2	14	3	3	3	1	10	4	4	4	2	14	4	1	5	3	13	3	4	4
26	2	5	7	7	3	3	1	3									4	4	4	4	16	4	4	4	4	16	4	4	4	4	16	2	2	1	1	6	4	4	4	1	13	3	4	4	5	16	5	5	3
26	2	5	7	2	7	3	3	1	3		4	5	5	3	4	4	4	5	5	4	18	5	5	5	4	19	4	3	3	3	13	3	2	4	4	13	4	3	4	4	15	3	3	3	3	12	3	3	3
24	2	5	7	7	5	4	2	3									4	5	5	5	19	5	4	4	3	16	4	5	3	3	15	1	1	1	1	4	4	3	3	1	11	6	6	6	6	24	1	3	1
28	1	5	7	3	1	4	0	2									2	2	2	2	8	1	4	1	1	7	4	5	4	2	15	2	2	2	2	8	4	3	3	1	11	4	5	3	5	17	2	1	2
23	2	5	7	2	5	4	1	1	4		4	4	4	4	3	4	5	5	5	5	20	5	4	3	4	16	4	3	3	4	14	5	4	3	1	13	4	5	5	3	17	4	3	2	4	13	2	2	2
25	1	5	7	2	5	4	3	3									4	5	5	5	19	5	4	5	5	19	4	4	5	4	17	2	2	2	2	8	4	2	4	4	14	3	5	5	5	18	2	3	2
22	2	5	7	2	3	3	1	3									4	4	4	4	16	4	4	3	2	13	3	2	4	2	11	2	2	5	3	12	3	3	2	1	9	3	2	3	3	11	2	3	2
22	2	5	7	2	1	4	1	1	4		1	1	1	4	1	1	1	1	1	1	4	2	5	2	1	10	4	4	4	1	13	3	3	4	1	11	3	2	3	1	9	2	3	2	3	10	2	2	2
30	2	5	7	2	1	1	0	2									3	3	3	3	12	4	3	4	4	15	1	3	3	2	9	1	1	1	1	4	4	3	3	1	11	6	6	6	6	24	1	1	1
25	2	5	1	3	1	3	0	4									1	1	1	1	4	4	4	4	4	16	1	1	3	1	6	5	4	5	1	15	1	1	1	3	6	6	6	6	6	24	4	1	1
25	2	5	7	7	3	3	1	3									1	3	1	2	7	1	4	1	1	7	3	2	3	1	9	2	1	1	1	5	2	1	1	1	5	1	1	3	1	6	1	1	1
22	2	5	7	2	2	4	0	1	3		1	1	1	3	2	3	2	2	2	4	10	3	4	3	1	11	5	4	4	3	16	1	1	1	1	4	3	3	3	1	10	4	3	4	4	15	4	4	3
41	1	5	1	7	5	5	3	2									4	4	4	4	16	5	5	4	5	19	3	3	3	2	11	1	2	4	3	10	4	4	4	1	13	3	3	4	6	16	4	4	3
40	2	5	5	1	6	5	30	1	2		5	5	5	3	3	4	3	5	4	5	17	5	1	4	5	15	5	4	4	5	18	3	1	1	1	6	5	5	5	3	18	6	6	6	6	24	6	6	3
24	2	5	7	2	5	4	1	1	1		5	4	4	2	2	5	4	4	4	5	17	5	5	3	3	16	4	4	4	4	16	4	3	2	1	10	5	4	5	1	15	4	4	4	3	15	4	4	3
28	2	5	7	2	6	4	15	4									5	5	5	5	20	5	4	5	5	19	4	4	3	3	14	4	4	3	2	13	4	5	5	5	19	5	6	5	4	20	5	5	5
37	2	5	1	3	1	4	0	4									1	1	1	1	4	1	1	1	1	4	1	1	1	1	4	2	1	5	4	12	2	1	1	1	5	5	4	5	5	19	3	3	2
32	2	5	6	2	1	4	1	2									2	2	2	1	7	4	3	3	4	14	3	4	3	2	12	1	2	4	1	8	4	3	3	1	11	2	2	2	2	8	3	3	2
29	2	5	1	2	5	4	2	1	4		4	2	1	2	3	4	5	5	5	5	20	5	3	5	5	18	4	4	3	2	13	3	4	4	5	16	5	5	4	1	15	4	3	3	3	13	5	4	2
25	2	5	7	3	5	3	3	1	4		4	1	3	2	2	3	2	3	3	4	12	5	4	4	3	16	4	4	3	3	14	3	3	2	2	10	3	4	4	2	13	4	5	4	3	16	4	3	3
27	1	5	7	6	7	5	20	2									5	5	5	5	20	5	3	5	5	18	5	5	5	4	19	4	4	4	5	17	5	5	5	4	19	5	5	5	5	20	5	4	5
22	1	5	5	6	3	4	1	2									4	4	3	4	15	4	3	4	3	14	3	4	4	3	14	2	2	3	3	10	4	4	4	4	16	2	3	3	5	13	3	4	4
25	2	5	7	3	5	4	2	3									5	5	5	5	20	5	5	5	5	20	4	3	5	5	17	5	5	3	1	14	5	4	5	3	17	3	6	6	6	21	5	5	5
33	2	5	1	6	5	5	4	1	2		3	3	2	4	2	4	4	4	3	4	15	4	5	4	4	17	4	4	4	4	16	3	3	5	4	15	4	3	3	2	12	2	2	2	2	8	2	2	2
36	2	5	2	3	7	5	30	3									5	5	5	5	20	5	5	2	3	15	4	5	5	3	17	4	3	4	4	15	5	4	4	4	17	3	2	4	3	12	3	3	2
24	2	5	7	3	4	5	1	1	4		3	2	3	3	2	5	5	3	3	5	16	5	4	3	3	15	4	5	4	3	16	2	3	1	1	7	4	3	4	1	12	6	6	5	6	23	4	3	2
25	2	5	7	3	7	4	6	3									5	5	5	5	20	5	2	3	3	13	5	5	4	5	19	3	3	1	1	8	5	4	5	1	15	6	6	5	6	23	5	4	4
27	1	5	2	2	5	3	4	3									5	4	5	5	19	5	3	5	5	18	4	3	3	2	12	4	4	4	4	16	5	5	5	3	18	6	6	2	6	20	4	6	6
30	2	5	7	3	5	3	4	3									3	4	4	3	14	5	4	4	3	16	2	2	3	3	10	3	3	2	2	10	2	2	3	4	11	5	5	5	5	20	2	3	2
25	2	5	7	2	5	4	2	1	2		3	3	3	4	3	3	4	4	4	4	16	4	5	3	4	16	4	4	3	2	13	2	2	4	2	10	5	4	4	2	15	6	6	5	6	23	4	3	1
29	2	5	7	3	3	4	2	3									5	5	5	4	19	4	5	4	3	16	4	4	4	2	14	4	4	2	1	11	5	5	4	2	16	4	3	4	4	15	3	4	3
26	1	5	7	3	5	5	3	3									5	4	4	5	18	5	3	4	2	14	4	4	3	3	14	4	3	1	1	9	5	4	4	3	16	5	5	5	4	19	5	5	5
25	2	5	7	3	5	4	2	1	1		5	4	4	4	5	5	4	5	5	5	19	5	2	5	5	17	4	4	5	3	16	4	5	2	1	12	5	5	5	5	20	5	5	5	5	20	6	4	3
25	2	5	7	7	1	4	1	3									3	3	1	3	10	4	4	3	2	13	3	3	3	2	11	1	1	3	3	8	2	1	2	1	6	3	4	4	3	14	2	3	2
24	1	5	2	2	5	5	2	2									4	5	4	5	18	4	4	4	4	16	4	4	4	3	15	3	4	5	3	15	5	5	5	4	19	6	5	6	6	23	5	5	5
22	1	5	2	2	5	5	2	1	2		3	1	1	1	1	1	3	4	2	4	13	2	4	1	5	12	4	3	3	3	13	3	3	3	4	13	3	1	3	3	10	4	4	5	4	17	3	6	4
27	1	5	7	3	5	4	5	3									5	5	5	5	20	5	2	5	5	17	5	5	5	5	20	4	2	1	1	8	5	4	5	1	15	6	6	6	6	24	6	6	6
26	2	5	7	7	4	3	1	3									3	3	3	3	12	4	5	2	2	13	3	2	4	2	11	4	3	3	2	12	3	1	1	1	6	6	6	6	6	24	4	1	3
26	2	5	2	3	5	4	4	1	1		4	3	3	4	2	5	4	4	4	5	17	5	4	3	3	15	4	5	4	4	17	3	3	2	3	11	4	4	3	1	12	5	6	6	6	23	4	5	4
26	1	5	7	1	7	4	10	3									5	5	5	5	20	5	3	5	5	18	4	5	4	4	17	4	4	2	2	12	4	4	5	4	17	3	3	4	4	14	5	4	3
25	2	5	7	3	2	5	1	3									3	3	2	4	12	4	4	3	3	14	3	3	3	3	12	4	4	4	1	13	3	3	4	2	12	2	2	2	2	8	2	2	1
26	2	5	7	3	4	3	1	3									3	4	4	2	13	4	4	3	4	15	2	2	2	2	8	1	1	3	2	7	3	4	3	1	11	4	5	4	5	18	3	3	4
23	2	5	7	2	7	3	7	1	1		5	5	4	5	1	5	5	3	3	5	16	5	5	4	3	17	4	2	4	4	14	4	3	1	1	9	3	2	3	3	11	4	4	5	6	19	4	4	3
26	1	5	7	2	5	4	4	3									5	4	3	4	16	4	4	4	4	16	4	4	4	4	16	2	2	2	2	8	4	4	4	4	16	5	5	5	5	20	4	5	4
25	2	5	7	2	2	3	0	3									3	2	2	3	10	4	4	3	2	13	4	3	3	2	12	4	3	2	2	11	4	3	3	1	11	6	6	5	6	23	2	2	1
23	1	5	7	2	4	5	1	4									4	4	4	3	15	5	4	4	3	16	4	4	4	5	17	1	1	2	1	5	5	3	4	1	13	6	6	6	6	24	3	4	1
22	2	5	7	4	5	3	1	3									4	4	4	4	16	4	4	3	2	13	5	2	4	1	12	3	3	4	1	11	3	3	3	1	10	4	5	4	5	18	4	3	4
23	2	5	7	3	6	3	2	1	1		3	1	1	1	2	2	3	2	2	2	9	2	2	2	2	8	4	4	4	3	15	4	3	4	3	14	5	5	4	1	15	6	2	2	3	13	1	1	1
24	2	5	7	2	5	4	2	1	1		4	2	4	3	1	4	5	5	5	5	20	5	4	4	4	17	4	5	5	4	18	4	3	3	2	12	4	4	5	3	16	5	5	5	5	20	5	5	4
31	2	5	1	1	5	4	2	4									2	3	2	3	10	4	4	3	4	15	4	3	4	2	13	1	2	3	1	7	4	2	3	1	10	4	2	4	3	13	2	3	2
28	2	5	1	3	5	5	2	3									4	4	4	3	15	5	5	4	4	18	5	5	5	4	19	5	5	2	1	13	4	3	4	2	13	5	5	5	6	21	5	5	4
31	2	5	7	2	2	3	0	1	3		1	1	1	3	3	1	2	4	4	4	14	4	2	4	4	14	3	4	3	1	11	4	4	4	3	15	4	4	4	3	15	3	5	5	3	16	4	4	4
22	2	5	7	2	4	3	2	3									3	4	4	2	13	3	4	3	4	14	3	2	3	1	9	1	1	5	4	11	4	2	3	2	11	4	4	3	5	16	4	2	3
25	2	5	1	2	3	4	1	1	4		2	1	4	4	2	4	4	5	5	5	19	5	4	4	4	17	3	3	3	2	11	4	3	1	1	9	5	4	4	1	14	5	6	6	6	23	5	4	4
22	1	5	7	2	3	3	1	2									2	1	1	3	7	4	5	3	1	13	4	2	5	1	12	2	1	4	1	8	3	1	2	1	7	6	6	6	6	24	1	1	1
22	1	5	1	2	5	4	2	1	3		3	1	2	3	2	4	4	5	4	4	17	5	4	4	3	16	4	4	3	3	14	2	1	2	1	6	5	3	5	3	16	5	6	6	6	23	4	4	4
31	2	5	7	2	2	4	1	1	1		2	1	3	4	3	4	2	4	3	3	12	4	4	2	4	14	2	2	3	1	8	3	1	4	3	11	3	3	1	1	8	5	5	4	5	19	2	3	3
23	1	5	7	2	4	3	1	1	4		3	2	2	4	2	3	3	2	3	3	11	2	4	2	2	10	4	3	3	4	14	2	2	3	1	8	1	2	2	1	6	5	5	5	5	20	3	3	1
26	2	5	1	2	2	3	0	1	4		1	1	2	4	1	1	2	1	1	2	6	3	5	3	2	13	2	2	3	1	8	2	1	4	4	11	2	1	1	1	5	5	5	4	5	19	3	2	2
25	2	5	1	2	1	3	0	4									1	1	1	1	4	2	3	2	1	8	1	1	1	1	4	4	2	3	1	10	1	1	1	1	4	3	4	3	3	13	1	1	1
24	1	5	7	2	3	4	1	1	4		2	2	3	3	1	5	5	4	4	5	18	5	4	4	3	16	4	4	4	4	16	3	3	3	2	11	4	3	4	5	16	6	6	6	5	23	4	3	1
36	1	5	3	3	2	5	1	4									5	5	5	5	20	5	5	5	5	20	5	1	5	1	12	1	1	3	1	6	5	2	5	1	13	4	6	3	6	19	6	3	5
25	2	5	7	2	2	2	0	3									4	5	4	5	18	5	3	4	2	14	3	3	4	2	12	3	4	4	2	13	5	4	3	1	13	4	5	5	5	19	5	3	2
24	2	5	7	3	5	3	3	1	3		2	1	2	3	2	4	3	2	1	3	9	2	4	2	1	9	1	1	2	1	5	2	1	4	3	10	2	1	1	2	6	2	2	2	2	8	1	2	2
51	1	5	1	6	1	4	0	3									1	1	1	1	4	1	2	2	1	6	1	1	1	1	4	1	1	1	1	4	1	1	1	1	4	6	6	6	6	24	1	1	1
25	2	5	7	2	3	3	0	2									1	2	2	2	7	3	2	2	3	10	3	4	3	2	12	4	4	4	1	13	4	2	3	2	11	4	4	4	5	17	3	4	3
28	1	5	7	7	4	3	2	1	1		3	2	1	1	1	3	3	4	4	1	12	3	5	2	3	13	5	5	5	5	20	3	3	2	1	9	5	2	4	4	15	6	6	5	6	23	5	6	1
29	1	5	2	3	7	4	1	3									4	4	4	4	16	5	4	4	4	17	4	4	3	3	14	3	3	3	3	12	5	4	4	5	18	4	3	4	4	15	4	5	5
26	2	5	7	7	4	5	1	3									3	4	4	3	14	4	5	4	3	16	4	4	5	3	16	2	4	4	4	14	4	2	3	2	11	4	4	3	4	15	3	3	2
21	1	5	7	2	4	4	1	3									4	4	4	5	17	5	4	3	2	14	4	4	4	4	16	2	2	2	1	7	4	3	4	1	12	6	6	5	6	23	4	4	2
26	2	5	7	3	1	4	1	3									4	3	3	2	12	3	4	3	2	12	3	2	2	2	9	1	1	5	3	10	3	3	2	1	9	1	3	2	3	9	3	3	2
26	2	5	7	1	3	3	4	1	1		3	3	3	1	4	4	4	3	2	4	13	4	4	4	5	17	4	5	4	5	18	3	5	3	1	12	3	2	2	1	8	5	3	3	3	14	2	2	1
25	2	5	7	3	4	3	1	1	1		4	3	3	4	4	5	4	5	5	4	18	4	5	3	3	15	3	2	4	2	11	5	4	4	2	15	3	2	4	3	12	4	4	4	6	18	5	5	2
31	1	5	7	6	5	5	2	1	1		3	2	1	1	2	4	3	4	4	4	15	4	4	3	3	14	3	2	2	2	9	1	1	4	3	9	4	3	3	1	11	6	6	6	6	24	4	4	1
25	2	5	2	2	6	4	1	3									4	5	5	5	19	5	4	4	5	18	4	5	4	2	15	4	4	2	3	13	4	4	5	2	15	5	5	5	6	21	4	5	4
28	2	5	7	7	5	5	10	4									5	5	5	5	20	5	2	5	5	17	5	5	5	5	20	3	3	1	1	8	5	5	5	2	17	6	5	5	6	22	4	6	5
30	1	5	1	3	7	5	5	1	1		5	5	5	4	3	4	4	4	4	4	16	5	3	3	3	14	5	5	5	4	19	3	4	4	2	13	4	4	4	1	13	6	6	6	6	24	4	4	4
29	1	5	7	3	3	5	1	3									4	4	4	4	16	4	4	5	5	18	3	3	4	4	14	5	4	2	2	13	4	4	4	1	13	4	6	5	4	19	4	5	2
24	2	5	7	7	4	5	1	1	4		3	3	4	4	1	2	4	3	3	4	14	5	4	4	4	17	4	4	4	4	16	4	3	1	1	9	4	3	3	2	12	6	6	5	6	23	4	4	4
26	2	5	7	2	1	4	0	4									1	1	1	1	4	2	4	3	2	11	1	1	3	3	8	2	2	1	1	6	3	1	1	1	6	2	2	2	3	9	2	2	2
26	2	5	7	3	5	4	2	1	1		5	5	5	2	3	5	5	5	5	5	20	5	5	5	5	20	5	5	5	4	19	5	5	2	1	13	5	5	5	5	20	5	5	5	5	20	5	5	4
22	1	5	7	7	4	5	0	3									3	4	4	3	14	5	5	5	5	20	5	4	5	4	18	3	2	3	2	10	4	4	4	1	13	4	4	3	3	14	4	3	3
26	2	5	1	3	3	3	0	1	1		2	2	3	3	2	4	4	3	3	4	14	4	4	5	4	17	4	4	4	3	15	4	4	2	1	11	4	3	3	2	12	5	6	5	5	21	4	3	2
24	2	5	7	3	5	4	3	1	1		5	5	5	5	5	5	5	5	5	5	20	5	1	5	5	16	5	5	5	5	20	4	4	2	1	11	3	4	5	1	13	5	5	6	5	21	2	2	2
27	3	5	7	7	4	4	1	4									4	5	4	4	17	4	3	3	3	13	4	4	4	4	16	4	2	3	2	11	4	3	4	3	14	3	5	3	5	16	3	2	2
26	1	5	7	7	4	4	2	3									4	4	3	4	15	4	2	2	2	10	5	5	5	4	19	2	2	4	3	11	5	2	3	2	12	2	3	3	3	11	2	3	3
26	2	5	7	7	3	4	1	3									4	4	4	4	16	3	3	3	2	11	2	3	4	3	12	3	3	4	3	13	4	3	4	2	13	4	4	4	5	17	4	3	4
24	1	5	7	2	5	4	2	3									5	4	4	5	18	5	4	3	5	17	5	4	4	3	16	4	2	2	1	9	4	4	4	2	14	6	4	6	6	22	2	3	1
22	2	5	7	3	5	4	5	3									4	5	1	5	15	5	5	4	5	19	5	5	5	3	18	1	1	5	1	8	3	1	3	1	8	2	1	3	2	8	1	1	1
26	1	5	1	3	7	3	4	3									5	5	5	5	20	5	1	5	5	16	5	5	5	4	19	5	5	2	1	13	5	5	5	1	16	5	6	5	4	20	6	4	5
25	2	5	7	3	5	4	3	3									4	4	5	5	18	5	5	5	4	19	4	4	4	2	14	3	3	2	1	9	5	5	4	5	19	4	5	4	4	17	5	5	4
29	2	5	7	3	5	5	5	3									3	4	4	4	15	4	4	4	3	15	3	3	4	2	12	3	3	2	2	10	3	3	3	2	11	6	6	6	6	24	4	4	4
27	2	5	1	3	1	5	0	3									3	3	3	3	12	3	4	3	3	13	3	3	3	3	12	4	4	3	3	14	3	2	3	1	9	5	5	5	5	20	3	2	2
23	2	5	7	2	5	3	2	1	3		3	4	2	2	4	4	3	4	4	4	15	5	4	3	3	15	5	5	5	2	17	3	3	3	2	11	5	4	4	1	14	5	5	5	5	20	4	4	3
26	2	5	7	2	6	3	5	1	4		4	3	2	4	1	4	4	4	4	5	17	5	5	2	3	15	3	3	4	1	11	2	2	1	1	6	5	4	4	3	16	4	6	4	6	20	4	4	4
26	1	5	1	1	4	5	3	1	2		5	4	2	4	4	5	4	5	5	4	18	5	5	3	1	14	5	4	5	3	17	4	2	4	3	13	4	3	4	1	12	5	5	5	5	20	4	5	3
25	2	5	1	2	2	3	0	3									1	1	1	3	6	2	5	2	3	12	3	3	4	1	11	1	1	1	1	4	3	2	2	1	8	6	6	6	6	24	1	1	3
28	2	5	7	7	2	3	1	1	4		2	3	1	4	1	2	4	4	2	4	14	3	5	1	1	10	5	5	5	4	19	1	1	3	1	6	4	2	2	5	13	4	4	5	5	18	4	1	1
22	2	5	7	2	5	3	3	1	1		3	2	1	3	1	3	3	4	3	4	14	4	4	3	2	13	3	2	2	1	8	2	1	3	2	8	1	2	1	1	5	6	4	4	4	18	1	1	1
24	1	5	7	2	3	5	1	1	1		2	2	2	4	3	5	5	3	3	4	15	5	4	5	3	17	5	4	4	4	17	3	1	1	1	6	3	3	3	2	11	6	6	5	5	22	4	4	5
22	1	5	7	2	5	4	6	3									4	5	4	5	18	5	4	4	3	16	4	5	4	1	14	3	1	4	2	10	4	3	3	1	11	5	4	5	4	18	3	3	3
25	2	5	2	2	6	5	5	1	1		5	5	3	4	5	5	5	5	5	5	20	5	5	5	5	20	5	5	5	4	19	2	3	4	1	10	5	5	5	5	20	6	3	6	6	21	6	4	4
38	1	5	1	3	5	4	2	1	1		2	2	1	1	4	1	1	4	3	4	12	5	3	5	4	17	2	2	2	1	7	1	2	3	1	7	4	3	3	1	11	6	6	6	6	24	1	1	1
38	2	5	1	2	5	4	1	1	4		4	3	2	1	4	5	5	5	5	5	20	5	5	3	4	17	5	5	5	4	19	3	3	4	3	13	5	5	5	2	17	5	6	5	6	22	5	4	2
26	2	5	7	3	5	4	2	3									4	5	4	4	17	5	4	4	4	17	4	4	5	4	17	4	5	1	1	11	4	4	4	1	13	6	6	6	6	24	6	5	5
24	2	5	7	3	5	5	2	4									4	4	4	4	16	4	3	4	4	15	4	4	4	4	16	3	3	4	4	14	4	4	4	4	16	6	6	6	6	24	5	5	4
22	2	5	7	7	6	3	3	1	2		3	2	2	1	2	2	4	4	4	4	16	4	4	2	2	12	4	2	4	2	12	1	1	3	4	9	3	3	3	2	11	3	3	4	3	13	3	4	2
26	2	5	7	3	5	3	1	3									3	4	3	3	13	4	4	4	4	16	4	4	4	3	15	4	4	4	3	15	3	3	3	1	10	4	4	5	3	16	2	3	2
24	2	5	7	3	5	4	1	3									4	5	4	4	17	5	5	3	4	17	4	4	4	4	16	3	4	4	2	13	4	3	4	4	15	2	3	4	4	13	4	3	4
27	2	5	7	3	4	3	1	4									3	4	3	3	13	4	4	3	3	14	3	3	3	3	12	4	3	4	3	14	3	3	3	3	12	3	3	4	3	13	3	3	3
25	2	5	7	2	3	5	1	2									2	4	2	1	9	5	5	4	4	18	5	5	5	5	20	5	2	1	1	9	5	3	5	4	17	6	6	6	6	24	4	1	1
23	2	5	7	2	5	4	2	1	1		5	4	4	2	2	4	4	5	5	5	19	5	3	3	3	14	5	5	5	3	18	4	4	4	4	16	5	3	5	3	16	2	2	4	3	11	3	5	3
24	2	5	7	7	4	3	1	3									5	5	4	4	18	5	2	5	4	16	3	5	4	4	16	3	3	2	1	9	5	5	4	2	16	3	4	4	4	15	3	3	3
23	2	5	7	3	5	5	4	3									4	5	4	4	17	5	4	3	4	16	4	5	3	3	15	4	4	2	1	11	4	2	3	3	12	5	4	5	5	19	5	4	3
24	1	5	7	3	5	4	2	4									4	5	4	5	18	5	2	5	4	16	4	4	4	4	16	4	4	4	5	17	5	5	5	4	19	5	6	5	5	21	2	6	6
25	2	5	7	3	6	4	6	3									4	5	4	4	17	4	4	4	4	16	4	4	4	4	16	4	4	3	3	14	4	4	4	4	16	3	3	3	3	12	2	2	2
25	2	5	1	3	5	4	3	1	1		3	4	4	4	2	4	3	4	4	4	15	4	4	4	4	16	2	4	4	4	14	4	4	4	3	15	4	4	4	4	16	4	3	4	3	14	4	4	3
24	2	5	7	3	4	4	1	4									3	4	3	4	14	4	5	3	4	16	4	4	4	3	15	4	2	2	2	10	4	3	3	2	12	4	5	5	4	18	5	4	3
26	1	5	7	3	6	4	3	4									5	5	5	5	20	5	1	4	5	15	5	5	5	5	20	5	5	1	1	12	5	4	4	2	15	6	5	5	6	22	5	6	4
29	2	5	7	7	3	3	1	4									3	4	3	3	13	4	3	4	4	15	3	4	4	4	15	4	4	1	1	10	4	3	3	1	11	6	6	6	6	24	4	4	3
21	1	5	1	3	7	4	6	3									5	5	2	5	17	5	2	5	5	17	5	5	4	4	18	1	1	4	2	8	5	5	5	5	20	5	6	6	6	23	5	5	6
32	2	5	7	3	5	4	8	3									4	4	5	4	17	5	4	5	3	17	3	2	4	5	14	5	5	1	1	12	4	4	5	2	15	5	4	3	2	14	4	4	3
30	1	5	2	3	5	5	2	1	3		4	3	3	2	3	5	5	5	5	5	20	5	4	5	5	19	3	4	4	5	16	2	3	4	4	13	5	5	5	2	17	5	5	4	5	19	5	4	5
26	2	5	7	3	3	3	1	2									4	4	4	5	17	5	4	4	4	17	3	2	3	2	10	2	2	1	1	6	3	4	4	1	12	5	5	5	5	20	5	4	3
24	2	5	7	7	4	4	1	3									3	4	4	4	15	4	4	3	3	14	4	4	4	3	15	5	5	3	2	15	4	4	5	2	15	5	6	6	6	23	4	2	1
25	2	5	7	6	4	5	4	3									3	2	2	2	9	4	5	3	1	13	2	2	4	1	9	4	3	4	2	13	3	2	2	4	11	5	6	5	6	22	2	1	1
25	1	5	7	3	7	3	12	1	1		4	2	2	2	5	5	5	5	5	5	20	5	2	5	5	17	3	4	4	4	15	2	2	1	1	6	5	5	5	1	16	5	6	5	5	21	5	5	4
28	1	5	2	3	3	4	1	3									4	4	3	4	15	5	4	4	4	17	3	4	4	2	13	2	2	1	1	6	4	3	2	1	10	5	6	5	5	21	4	4	3
28	1	5	1	6	1	4	0	2									2	2	3	1	8	4	5	5	3	17	4	3	4	3	14	4	3	4	3	14	5	4	3	4	16	2	5	5	2	14	3	4	1
52	1	5	1	1	7	4	5	1	1		5	3	3	2	4	5	4	5	5	5	19	5	3	4	4	16	4	5	5	5	19	2	4	3	1	10	4	5	4	1	14	6	6	6	6	24	2	4	2
26	2	5	7	7	2	3	1	1	3		2	1	1	1	2	4	2	3	3	2	10	4	5	3	3	15	3	2	3	1	9	3	1	2	1	7	2	2	2	1	7	3	4	3	4	14	2	1	1
28	2	5	1	1	1	3	0	1	1		1	1	1	1	1	1	1	1	1	1	4	2	4	2	2	10	2	1	3	1	7	1	1	1	1	4	3	3	3	1	10	6	6	6	6	24	3	2	2
25	1	5	7	2	5	4	5	3									5	5	5	5	20	5	4	5	5	19	3	4	4	4	15	5	4	1	1	11	4	5	4	1	14	5	6	5	5	21	4	4	4
21	2	5	7	3	1	4	0	1	2		1	1	1	1	1	1	1	3	1	3	8	2	5	2	2	11	4	4	4	2	14	5	5	2	1	13	3	1	1	1	6	6	3	6	5	20	1	1	1
27	2	5	2	2	5	4	2	4									4	4	4	4	16	4	5	3	2	14	4	5	4	3	16	3	3	1	1	8	5	4	4	4	17	5	5	4	4	18	5	5	4
28	1	5	7	1	5	5	3	2									5	4	4	5	18	5	3	4	4	16	3	4	3	4	14	2	2	1	1	6	4	3	4	3	14	4	4	5	5	18	4	4	3
26	2	5	7	3	6	4	1	1	1		4	1	1	1	2	4	4	4	4	5	17	4	3	3	3	13	4	4	4	3	15	4	4	4	3	15	5	5	4	4	18	5	5	5	4	19	4	4	3
30	2	5	7	3	1	3	0	3									3	3	4	4	14	4	4	3	3	14	3	3	4	3	13	2	2	1	1	6	3	3	3	1	10	5	6	5	6	22	4	3	2
28	2	5	7	2	1	4	0	2									1	1	1	1	4	3	3	3	3	12	1	1	1	1	4	2	1	1	1	5	2	1	1	1	5	6	6	6	6	24	1	1	1
24	2	5	7	1	4	3	2	3									4	3	3	4	14	4	4	4	4	16	4	4	4	4	16	3	3	1	1	8	3	3	3	1	10	5	5	5	5	20	4	4	4
24	2	5	7	2	3	4	0	3									3	4	4	4	15	3	5	3	3	14	2	2	3	1	8	4	4	4	1	13	2	2	2	1	7	6	5	4	4	19	3	2	2
23	1	5	7	2	3	4	1	1	1		1	1	1	2	1	5	4	4	4	4	16	5	3	4	5	17	3	2	3	3	11	4	3	4	3	14	4	5	4	1	14	5	5	5	4	19	5	5	5
24	2	5	7	2	4	3	2	1	1		2	1	2	2	1	4	3	3	3	4	13	4	4	2	2	12	4	3	4	3	14	2	2	3	2	9	3	1	1	1	6	5	6	6	6	23	2	3	1
34	1	5	7	2	4	4	1	1	3		4	3	4	4	5	3	3	4	2	4	13	4	4	3	4	15	3	2	4	3	12	4	3	2	2	11	3	2	2	1	8	4	3	5	3	15	2	4	4
30	1	5	1	1	6	3	2	1	1		4	1	1	2	2	5	5	5	5	4	19	5	4	3	3	15	4	5	5	4	18	3	4	4	3	14	5	4	5	3	17	6	6	6	6	24	4	5	4
26	2	5	7	3	5	5	3	3									4	4	4	5	17	5	3	4	4	16	4	3	4	3	14	4	4	2	2	12	4	4	4	1	13	5	5	4	5	19	4	4	4
27	2	5	7	3	7	5	10	3									5	4	4	4	17	4	3	4	4	15	3	3	3	3	12	4	4	4	2	14	4	4	4	2	14	5	6	5	6	22	5	6	5
25	2	5	7	3	1	4	0	4									2	2	2	2	8	1	2	2	1	6	2	1	2	1	6	4	4	5	1	14	2	1	1	1	5	2	2	2	2	8	2	2	2
25	1	5	7	3	5	3	4	1	1		3	3	1	2	3	4	5	5	4	5	19	5	2	5	5	17	2	2	3	4	11	2	1	1	1	5	5	5	5	1	16	4	5	5	5	19	2	2	2
26	2	5	7	2	7	4	6	2									5	4	4	5	18	5	2	4	4	15	5	5	5	3	18	4	4	3	2	13	5	5	5	2	17	2	6	5	5	18	5	6	5
29	1	5	7	2	4	3	1	3									3	2	2	4	11	4	5	4	4	17	5	4	5	4	18	5	4	5	5	19	3	3	3	1	10	5	3	6	4	18	3	3	1
36	2	5	2	7	4	3	3	3									5	5	5	5	20	5	5	5	3	18	4	3	3	3	13	1	1	1	1	4	5	5	5	1	16	5	5	5	2	17	5	5	5
24	2	5	7	3	5	4	2	4									5	5	5	5	20	5	3	5	3	16	5	5	5	5	20	3	3	1	1	8	5	5	5	1	16	6	6	6	6	24	6	6	4
33	2	5	1	2	5	4	2	1	3		3	1	2	2	1	5	5	5	5	5	20	5	5	3	3	16	4	4	5	1	14	1	1	3	1	6	5	4	4	1	14	6	6	5	6	23	5	3	4
26	2	5	7	3	5	4	1	3									3	3	4	4	14	4	5	3	3	15	4	4	4	4	16	5	5	1	1	12	4	4	4	1	13	6	6	6	6	24	4	4	4
28	2	5	7	2	6	4	2	3									5	5	4	5	19	5	5	4	3	17	3	4	3	3	13	4	2	4	2	12	4	4	4	1	13	5	6	6	6	23	5	4	4
28	1	5	2	2	6	5	5	1	4		5	4	4	2	2	2	5	5	5	5	20	5	4	4	4	17	4	3	4	2	13	2	2	4	1	9	5	5	5	1	16	6	6	5	6	23	5	5	5
32	2	5	7	7	1	3	1	2									3	4	3	3	13	4	4	3	4	15	2	2	3	3	10	4	4	2	2	12	4	3	3	1	11	6	6	5	6	23	4	4	2
30	2	5	7	3	5	5	10	2									4	4	4	5	17	5	1	4	3	13	5	5	5	4	19	4	4	5	3	16	5	4	4	4	17	6	6	3	6	21	4	3	3
33	2	5	1	2	5	4	2	3									4	4	5	4	17	4	5	4	5	18	5	5	5	3	18	2	2	2	2	8	5	3	4	1	13	5	4	5	4	18	5	4	3
24	2	5	7	3	7	4	4	3									5	5	3	5	18	5	5	4	5	19	3	3	5	2	13	4	3	5	1	13	4	3	4	1	12	4	2	4	4	14	3	3	4
28	2	5	7	7	2	4	2	1	1		2	2	1	3	1	4	3	4	3	4	14	4	3	4	2	13	3	3	3	3	12	1	1	1	1	4	4	3	4	1	12	5	5	4	5	19	3	2	2
27	1	5	7	2	2	3	0	3									3	4	4	3	14	5	5	4	4	18	3	3	3	4	13	3	3	4	4	14	3	4	4	2	13	4	5	4	5	18	4	4	3
27	2	5	7	3	5	3	1	1	4		4	4	5	2	2	5	5	4	4	5	18	5	4	3	2	14	4	4	4	2	14	4	4	5	1	14	3	4	4	2	13	5	5	6	6	22	6	5	4
28	1	6	1	6	7	5	30	1	2		5	5	5	5	5	5	5	5	5	5	20	5	3	5	5	18	3	4	4	3	14	5	5	4	2	16	4	5	4	4	17	3	3	2	6	14	3	6	2
28	2	6	1	2	7	3	1	3									4	4	3	4	15	5	3	4	3	15	4	4	5	2	15	4	4	1	1	10	3	5	4	2	14	6	6	6	6	24	4	4	2
26	2	6	1	2	5	4	2	1	1		3	2	2	1	3	4	3	4	2	4	13	4	3	3	2	12	4	5	4	4	17	2	2	3	3	10	4	2	2	1	9	5	5	5	4	19	2	2	2
57	2	6	1	1	1	4	1	2									2	2	2	2	8	3	4	3	2	12	2	3	2	2	9	3	2	4	3	12	3	2	2	1	8	6	6	6	6	24	1	1	1
25	2	6	1	3	7	5	20	1	1		5	5	5	4	5	5	5	5	5	5	20	5	5	5	5	20	5	5	4	4	18	5	5	5	5	20	5	5	5	5	20	6	6	6	6	24	6	6	6
25	2	6	1	7	5	3	1	1	1		5	3	3	2	3	5	5	4	4	5	18	5	5	5	4	19	4	3	3	3	13	5	4	1	1	11	4	4	4	4	16	6	6	6	6	24	4	4	2
24	1	6	1	3	5	5	10	1	2		5	5	5	3	5	5	5	5	5	5	20	5	1	5	5	16	5	5	5	5	20	3	4	4	3	14	5	5	5	2	17	5	6	6	2	19	5	5	3
26	2	6	1	7	6	3	5	1	1		5	3	2	2	3	5	4	4	4	5	17	5	4	4	2	15	5	4	4	5	18	4	4	2	2	12	5	4	4	1	14	5	5	4	5	19	3	4	4
33	1	6	2	3	4	4	1	1	3		3	2	3	3	2	3	3	3	4	5	15	5	4	4	5	18	3	3	3	3	12	4	4	2	2	12	4	4	4	2	14	5	6	5	5	21	4	4	3
29	2	6	1	3	5	4	5	3									4	5	5	5	19	5	4	5	5	19	5	3	4	2	14	2	4	1	1	8	5	5	5	1	16	6	2	4	5	17	4	3	4
24	2	6	1	3	6	4	3	3									4	4	4	4	16	4	5	3	3	15	4	4	4	3	15	3	3	3	2	11	4	3	4	4	15	4	4	4	4	16	4	4	4
25	2	6	7	2	1	2	0	2									1	1	1	1	4	2	4	2	1	9	1	1	3	3	8	1	1	1	1	4	1	1	1	1	4	1	2	1	6	10	1	1	1
39	2	6	1	2	5	4	2	1	4		4	2	1	1	2	2	4	4	3	3	14	4	4	4	4	16	3	3	4	4	14	3	3	4	4	14	4	4	4	2	14	5	5	5	5	20	4	4	4
32	2	6	1	2	6	4	4	1	1		3	3	3	3	2	4	4	4	4	4	16	5	2	4	5	16	3	2	3	3	11	4	4	4	4	16	5	5	4	2	16	3	3	4	3	13	5	4	2
55	1	6	1	7	3	4	1	1	1		2	1	1	4	1	2	2	2	2	3	9	3	4	3	3	13	2	2	2	2	8	2	1	1	2	6	2	1	2	1	6	4	5	4	4	17	2	1	1
42	1	6	1	1	4	5	2	1	1		2	2	2	1	2	4	3	4	2	4	13	5	4	5	5	19	3	4	4	3	14	3	2	3	2	10	5	4	4	2	15	3	4	4	2	13	3	2	3
27	2	6	7	2	3	3	1	3									4	4	3	4	15	4	4	2	3	13	3	3	4	2	12	4	1	1	1	7	4	3	3	2	12	5	5	5	4	19	5	3	3
28	2	6	2	2	3	5	0	1	4		4	1	3	4	1	4	4	5	3	5	17	5	5	3	2	15	5	5	5	3	18	3	2	4	4	13	5	3	4	1	13	6	6	6	6	24	5	4	3
31	2	6	1	2	5	4	6	1	1		3	2	2	4	2	4	4	5	4	4	17	4	4	4	4	16	4	3	3	2	12	2	2	2	2	8	4	2	4	1	11	3	4	4	4	15	2	2	2
25	2	6	7	3	3	3	1	3									4	4	4	4	16	5	3	4	4	16	4	4	4	3	15	2	2	2	2	8	3	4	4	2	13	5	5	5	5	20	3	3	2
40	2	6	1	3	1	4	0	3									4	4	4	4	16	4	4	4	3	15	4	3	4	2	13	3	4	3	2	12	3	4	3	2	12	4	5	4	4	17	4	4	4
30	2	6	1	7	5	4	5	1	2		3	2	3	3	2	4	4	4	3	4	15	5	4	4	4	17	3	3	3	2	11	3	3	2	2	10	4	4	4	2	14	4	5	5	5	19	4	5	3
27	2	6	2	3	3	3	1	3									4	4	4	4	16	3	3	3	3	12	4	4	4	4	16	3	3	4	4	14	4	3	4	2	13	3	4	4	3	14	3	2	2
23	2	6	1	2	1	3	0	2									3	4	3	4	14	4	3	4	5	16	4	5	4	5	18	4	3	4	1	12	4	5	3	1	13	6	5	5	5	21	4	3	4
33	2	6	2	7	5	4	4	1	1		4	3	4	2	1	4	3	3	3	3	12	4	3	4	4	15	3	3	4	3	13	1	2	2	2	7	4	3	4	2	13	5	5	5	5	20	4	4	3
35	1	6	2	2	5	5	5	1	1		5	4	4	3	4	5	5	5	5	5	20	5	5	5	5	20	5	2	4	1	12	1	1	3	3	8	5	5	4	1	15	6	6	6	6	24	5	4	1
41	1	6	2	2	6	3	10	4									5	4	4	5	18	5	4	3	3	15	5	5	4	2	16	5	4	2	2	13	3	3	3	1	10	4	4	4	4	16	3	3	3
25	2	6	7	3	5	4	0	3									4	4	4	4	16	4	5	3	4	16	3	4	3	3	13	2	1	4	2	9	4	4	3	3	14	3	3	2	4	12	3	3	4
27	1	6	1	3	3	5	2	1	3		3	2	2	2	3	3	3	4	3	3	13	3	3	3	2	11	4	4	4	4	16	1	1	1	1	4	4	4	3	1	12	5	5	5	5	20	2	2	2
31	1	6	1	1	5	5	2	1	1		4	3	3	2	4	4	4	4	4	4	16	4	5	3	3	15	4	4	4	4	16	2	2	2	2	8	3	3	3	1	10	5	5	4	5	19	4	3	2
33	1	6	1	2	3	3	1	3									5	5	4	5	19	5	5	5	5	20	5	5	5	3	18	5	5	4	4	18	5	5	5	1	16	6	6	6	6	24	3	1	1
37	1	6	1	1	1	3	0	4									5	5	5	3	18	5	3	5	5	18	2	1	1	3	7	3	4	1	1	9	4	5	4	1	14	6	6	6	6	24	4	5	4
31	2	6	1	2	1	4	1	3									3	3	3	2	11	4	4	4	4	16	4	4	4	4	16	4	4	2	1	11	4	4	3	3	14	5	5	5	6	21	5	4	3
40	2	6	1	7	7	4	2	2									4	4	4	3	15	4	4	3	3	14	4	3	4	3	14	2	2	3	1	8	3	4	3	1	11	3	4	4	4	15	3	3	4
30	3	6	1	6	7	5	4	1	2		5	4	5	5	3	5	4	5	5	5	19	3	4	4	5	16	5	5	5	4	19	1	1	1	1	4	5	4	4	2	15	5	5	5	5	20	5	5	5
32	2	6	2	2	7	5	10	2									4	4	4	4	16	5	2	5	5	17	5	5	5	3	18	5	5	5	3	18	5	3	3	5	16	5	5	5	6	21	5	5	5
32	2	6	7	7	4	3	1	3									4	4	4	4	16	4	4	3	2	13	3	3	3	2	11	3	3	4	4	14	3	2	2	3	10	5	5	4	4	18	4	3	4
31	2	6	7	7	1	3	1	3									4	4	4	4	16	5	4	5	4	18	3	3	3	3	12	3	3	4	3	13	4	5	4	3	16	4	4	4	4	16	4	3	4
53	2	6	2	3	1	4	1	4									2	2	2	2	8	3	4	3	4	14	2	2	2	1	7	3	4	4	1	12	3	2	2	1	8	5	5	5	5	20	4	4	4
43	2	6	2	7	6	4	3	4									4	5	4	4	17	5	4	4	4	17	4	4	4	3	15	4	3	3	1	11	5	5	5	3	18	6	6	6	6	24	5	5	5
41	1	6	1	6	4	5	1	2									2	1	1	1	5	4	3	4	3	14	5	2	2	4	13	3	2	1	1	7	5	5	5	1	16	6	6	6	6	24	6	2	1
34	2	6	1	6	6	5	1	1	1		4	1	1	1	4	4	4	4	4	4	16	5	5	4	4	18	4	4	5	5	18	2	2	4	4	12	5	5	5	1	16	5	6	5	5	21	5	5	5
26	1	6	1	6	6	5	2	1	1		5	3	4	2	1	5	5	5	5	5	20	5	5	4	2	16	4	5	5	3	17	2	2	5	5	14	5	4	5	4	18	6	6	6	6	24	2	5	1
29	2	7	1	4	4	4	1	3									2	3	2	1	8	3	4	2	2	11	2	4	2	4	12	2	2	2	3	9	3	2	1	2	8	4	5	5	3	17	3	4	2
58	2	7	1	1	3	3	1	1	1		3	2	1	1	2	3	3	4	4	4	15	4	3	4	4	15	3	2	3	2	10	3	4	2	2	11	3	3	3	2	11	2	2	4	5	13	2	2	2
52	2	7	1	2	3	4	1	1	3		1	1	1	2	2	2	2	2	2	3	9	4	4	4	4	16	2	2	2	2	8	4	4	2	2	12	4	4	3	1	12	4	4	4	4	16	4	4	4
34	2	7	1	7	7	5	3	1	2		4	3	2	2	3	4	4	4	4	5	17	5	3	4	4	16	3	2	2	2	9	2	1	4	3	10	4	4	4	1	13	5	6	6	6	23	3	4	4
31	1	7	1	6	3	5	1	1	3		2	1	1	3	2	3	3	3	3	4	13	5	5	3	5	18	5	3	5	2	15	3	2	5	2	12	5	3	5	1	14	1	1	2	1	5	6	5	3
33	1	7	1	6	4	5	2	1	2		4	3	3	2	3	3	3	4	4	4	15	5	5	5	5	20	5	5	5	5	20	4	3	3	2	12	4	4	4	1	13	6	6	6	6	24	4	4	4
38	1	7	1	2	3	5	1	2									4	5	5	5	19	5	3	5	5	18	4	3	2	3	12	1	2	3	1	7	5	5	4	2	16	5	5	5	4	19	5	3	2
29	1	7	7	7	2	3	0	1	3		2	1	1	4	3	1	1	5	1	3	10	4	3	4	3	14	2	2	2	2	8	4	1	4	3	12	3	3	3	3	12	3	5	4	4	16	2	3	3
47	2	7	1	2	3	3	2	3									4	5	5	5	19	5	2	4	4	15	3	4	3	2	12	3	4	3	2	12	4	3	4	3	14	6	6	5	6	23	5	4	4
26	1	6	1	3	5	4	1	3	-77	-66	-77	-77	-77	-77	-77	-77	4	5	5	5	19	5	2	5	5	17	3	5	4	4	16	3	3	2	2	10	5	5	5	2	17	5	4	5	6	20	5	6	5
35	2	5	5	2	4	3	5	1	1	Momentan für Übersetzungen und Textformulierungen	3	2	2	2	3	4	4	4	4	4	16	4	4	3	4	15	3	3	4	2	12	3	3	3	2	11	4	4	4	3	15	5	5	5	4	19	4	4	2
43	1	6	1	7	5	5	2	3	-77	-66	-77	-77	-77	-77	-77	-77	2	2	2	2	8	4	2	4	4	14	4	4	4	4	16	3	3	2	1	9	4	3	3	2	12	6	6	6	6	24	2	2	3
28	2	6	1	4	5	4	2	1	3	ich lasse Künstliche Intelligenz Sachen zur Technik oder zu Differentialdiagnosen aufführen, die ich mir nicht alle merken kann	4	5	5	4	2	4	5	4	4	5	18	5	2	4	4	15	5	5	4	4	18	5	4	3	3	15	4	4	5	4	17	6	6	2	6	20	5	5	5
28	1	5	1	6	3	5	11	3	-77	-66	-77	-77	-77	-77	-77	-77	4	3	4	4	15	4	3	4	4	15	2	3	3	4	12	3	5	4	3	15	4	3	4	5	16	3	3	3	4	13	4	4	5
38	1	7	1	3	5	4	5	3	-77	-66	-77	-77	-77	-77	-77	-77	4	4	2	3	13	4	1	3	4	12	4	4	4	5	17	1	1	1	1	4	4	1	4	1	10	6	6	6	6	24	1	5	1
40	1	4	1	7	2	4	0	2	-77	-66	-77	-77	-77	-77	-77	-77	1	2	1	1	5	2	2	2	1	7	4	4	3	4	15	1	1	3	1	6	3	1	1	1	6	4	4	5	6	19	3	1	4
33	2	5	1	2	2	4	1	4	-77	-66	-77	-77	-77	-77	-77	-77	2	3	3	3	11	4	5	3	3	15	4	3	5	5	17	5	5	1	1	12	3	4	4	3	14	6	6	6	6	24	4	4	4
43	2	5	2	8	2	3	1	1	4	Ideenfindung.	3	3	3	3	3	4	3	4	4	3	14	3	5	3	3	14	2	3	2	3	10	1	1	3	1	6	3	3	4	3	13	4	4	3	4	15	4	4	3
30	1	3	1	8	2	5	1	2	-77	-66	-77	-77	-77	-77	-77	-77	4	4	3	4	15	5	2	4	2	13	3	4	1	4	12	4	3	5	5	17	1	3	2	3	9	6	4	2	1	13	1	5	4
45	2	3	1	2	1	4	1	1	3	vereinfacht Abläufe	2	2	2	1	1	2	3	2	2	2	9	4	4	2	3	13	2	2	2	1	7	1	1	5	5	12	3	3	2	1	9	2	2	2	5	11	1	1	1
22	2	4	7	4	1	5	0	1	1	-99	1	1	2	4	2	2	1	1	1	2	5	1	4	2	2	9	4	2	3	2	11	1	3	2	2	8	2	1	2	1	6	5	5	4	4	18	2	3	2
48	2	3	4	8	1	2	1	2	-77	-66	-77	-77	-77	-77	-77	-77	3	3	3	1	10	2	5	1	1	9	3	1	2	1	7	2	2	2	2	8	3	1	2	1	7	2	2	2	2	8	2	3	3
47	1	3	1	8	6	4	20	1	2	Nichts	4	3	3	3	2	3	3	2	2	4	11	4	4	4	4	16	3	2	3	3	11	3	4	2	4	13	5	3	2	4	14	4	4	2	2	12	3	4	3
22	2	4	1	8	2	4	0	3	-77	-66	-77	-77	-77	-77	-77	-77	3	3	2	2	10	2	5	2	2	11	3	4	3	3	13	1	1	3	3	8	3	2	3	1	9	4	4	3	3	14	3	3	3
24	2	5	1	2	1	3	2	3	-77	-66	-77	-77	-77	-77	-77	-77	3	3	3	2	11	4	4	3	3	14	4	3	3	3	13	2	3	3	2	10	4	2	3	3	12	3	2	4	3	12	3	2	3
35	2	3	2	7	3	3	7	3	-77	-66	-77	-77	-77	-77	-77	-77	3	4	4	4	15	4	3	4	4	15	3	3	4	4	14	3	3	3	3	12	4	4	4	3	15	2	1	4	4	11	5	4	4
33	1	4	1	8	5	4	3	3	-77	-66	-77	-77	-77	-77	-77	-77	4	4	4	3	15	4	4	4	5	17	2	3	4	2	11	1	3	4	3	11	5	4	4	1	14	5	5	5	5	20	4	4	4
35	2	3	2	8	5	4	1	3	-77	-66	-77	-77	-77	-77	-77	-77	4	4	3	4	15	4	4	3	4	15	4	3	4	3	14	3	3	3	2	11	4	3	3	2	12	4	4	4	4	16	4	3	4
36	2	4	6	8	1	4	1	2	-77	-66	-77	-77	-77	-77	-77	-77	5	5	5	5	20	5	5	5	5	20	3	3	5	5	16	3	3	3	1	10	5	3	5	3	16	4	4	4	4	16	4	4	5
30	1	4	3	8	1	4	0	2	-77	-66	-77	-77	-77	-77	-77	-77	1	1	1	1	4	5	5	5	5	20	3	3	3	3	12	1	3	1	1	6	3	3	3	1	10	4	4	4	4	16	4	4	4
54	1	6	1	3	4	4	1	1	1	Werbetexte	4	2	2	2	3	4	4	4	4	4	16	4	5	4	4	17	3	3	3	4	13	1	2	4	3	10	4	4	3	2	13	4	5	4	5	18	4	4	4
34	2	4	1	2	1	4	0	4	-77	-66	-77	-77	-77	-77	-77	-77	3	3	3	3	12	4	5	4	4	17	3	2	4	3	12	4	4	5	3	16	3	3	3	1	10	5	2	2	5	14	3	2	2
24	2	6	7	7	5	4	4	3	-77	-66	-77	-77	-77	-77	-77	-77	4	5	5	5	19	5	5	3	2	15	4	4	4	2	14	3	4	4	1	12	2	3	3	2	10	4	4	4	3	15	4	4	2
23	1	4	7	1	4	4	1	3	-77	-66	-77	-77	-77	-77	-77	-77	4	4	4	4	16	4	4	3	4	15	5	5	4	3	17	3	4	2	1	10	3	4	4	2	13	4	5	4	5	18	5	4	2
24	1	4	7	1	4	4	2	2	-77	-66	-77	-77	-77	-77	-77	-77	3	3	3	4	13	3	3	3	4	13	3	4	3	4	14	3	2	3	3	11	4	3	4	2	13	3	2	4	4	13	4	4	3
44	1	3	1	8	1	4	1	3	-77	-66	-77	-77	-77	-77	-77	-77	2	3	3	3	11	2	4	3	3	12	4	3	3	2	12	2	3	3	3	11	3	3	2	2	10	4	4	4	4	16	3	3	3
25	2	4	1	3	6	4	2	2	-77	-66	-77	-77	-77	-77	-77	-77	5	5	2	3	15	1	1	4	2	8	3	5	1	4	13	2	4	2	4	12	2	4	2	5	13	2	1	4	5	12	2	4	4
32	2	6	1	3	4	4	4	1	1	Alle oben genannten Punkte	3	4	4	3	3	3	3	3	4	2	12	2	2	2	2	8	2	1	3	2	8	1	2	2	3	8	3	1	1	1	6	2	2	4	2	10	3	3	2
33	1	6	1	3	5	5	1	3	-77	-66	-77	-77	-77	-77	-77	-77	2	3	3	2	10	4	4	4	4	16	3	4	4	1	12	3	3	3	2	11	3	2	2	3	10	2	3	3	3	11	2	2	3
60	1	5	1	2	5	4	2	3	-77	-66	-77	-77	-77	-77	-77	-77	3	4	3	3	13	4	5	4	4	17	4	4	4	3	15	4	3	3	2	12	3	4	3	2	12	4	3	4	4	15	3	3	4
24	2	4	7	7	5	5	4	3	-77	-66	-77	-77	-77	-77	-77	-77	3	3	2	4	12	5	3	3	2	13	4	4	4	5	17	3	3	3	1	10	4	2	3	1	10	6	6	6	6	24	3	2	2
44	2	7	2	3	5	4	4	1	3	Ich nutze KI nur zum Recherchieren und zum Korrekturlesen	5	5	5	5	5	5	5	5	5	5	20	5	5	3	3	16	5	5	5	5	20	5	5	5	5	20	5	5	3	3	16	6	6	6	6	24	6	6	6
38	2	5	1	8	5	4	6	3	-77	-66	-77	-77	-77	-77	-77	-77	4	5	5	4	18	4	4	4	5	17	4	5	5	4	18	4	3	4	4	15	5	5	3	3	16	6	6	6	6	24	5	4	1
29	1	6	1	7	1	3	0	3	-77	-66	-77	-77	-77	-77	-77	-77	2	2	2	1	7	3	2	2	2	9	1	1	1	2	5	1	1	3	2	7	3	2	2	1	8	5	6	5	5	21	4	4	4
30	2	6	1	1	5	5	1	3	-77	-66	-77	-77	-77	-77	-77	-77	4	5	5	4	18	5	2	5	4	16	5	5	4	2	16	3	4	4	2	13	5	5	5	3	18	2	2	2	3	9	3	4	3
25	1	5	7	7	4	5	1	3	-77	-66	-77	-77	-77	-77	-77	-77	3	4	3	4	14	4	2	3	3	12	3	3	3	3	12	3	1	3	4	11	3	4	3	2	12	4	2	3	4	13	4	4	3
28	1	5	1	6	7	5	20	3	-77	-66	-77	-77	-77	-77	-77	-77	5	5	5	5	20	5	5	5	5	20	5	5	5	5	20	5	5	1	1	12	5	5	5	3	18	6	6	6	1	19	6	6	6
33	1	5	1	3	1	4	1	2	-77	-66	-77	-77	-77	-77	-77	-77	3	3	3	2	11	3	3	3	3	12	3	3	3	3	12	3	3	3	3	12	3	3	3	2	11	4	3	4	3	14	4	3	3
37	1	6	1	1	1	5	5	1	1	Um Rechtschreibung zu korrigieren.	3	2	2	1	3	5	5	3	3	3	14	5	5	3	3	16	4	4	5	4	17	1	1	1	1	4	4	4	4	3	15	6	6	5	4	21	4	5	5
39	1	5	1	3	5	5	1	2	-77	-66	-77	-77	-77	-77	-77	-77	3	2	3	2	10	5	2	5	5	17	3	3	3	1	10	2	2	3	2	9	3	3	3	1	10	4	4	4	5	17	2	2	2
56	2	3	5	8	3	4	1	3	-77	-66	-77	-77	-77	-77	-77	-77	3	3	3	3	12	4	3	4	4	15	3	3	3	3	12	3	2	1	3	9	3	3	3	1	10	6	6	5	6	23	3	2	2
44	2	6	1	3	3	5	1	2	-77	-66	-77	-77	-77	-77	-77	-77	3	3	3	3	12	4	4	4	4	16	3	4	4	4	15	3	4	4	1	12	3	4	4	1	12	5	5	5	5	20	4	4	4
26	1	4	1	6	7	3	10	3	-77	-66	-77	-77	-77	-77	-77	-77	5	4	4	3	16	2	3	4	5	14	4	3	4	4	15	3	4	4	4	15	3	4	5	4	16	2	3	3	4	12	5	4	3
39	2	4	1	3	4	5	5	3	-77	-66	-77	-77	-77	-77	-77	-77	4	4	4	4	16	4	4	3	5	16	4	3	4	4	15	4	5	4	4	17	4	4	4	3	15	2	2	2	2	8	5	5	5
45	1	3	1	8	3	5	5	3	-77	-66	-77	-77	-77	-77	-77	-77	4	4	4	4	16	5	5	4	4	18	4	5	4	4	17	3	3	4	3	13	4	4	4	3	15	5	5	5	5	20	3	5	3
57	1	3	1	8	3	3	2	1	1	emails schreiben	3	1	1	2	3	1	2	2	2	4	10	4	4	3	4	15	3	3	3	3	12	1	1	1	1	4	3	3	2	1	9	6	6	6	6	24	3	1	3
31	1	5	1	1	6	3	4	3	-77	-66	-77	-77	-77	-77	-77	-77	2	3	2	4	11	2	3	1	4	10	3	4	1	5	13	4	1	3	5	13	2	4	1	3	10	3	4	4	3	14	1	2	1
27	2	5	1	3	3	5	1	1	1	-99	3	2	2	3	4	4	4	5	4	4	17	5	4	4	4	17	4	4	4	3	15	2	3	2	2	9	4	4	4	2	14	3	5	3	4	15	3	3	3
20	1	4	2	7	6	4	3	2	-77	-66	-77	-77	-77	-77	-77	-77	4	3	3	3	13	3	2	2	2	9	3	3	3	3	12	4	3	2	3	12	3	3	3	3	12	4	3	4	4	15	3	3	3
37	1	5	1	8	1	4	0	3	-77	-66	-77	-77	-77	-77	-77	-77	1	1	1	1	4	2	3	2	2	9	2	3	3	1	9	1	1	2	2	6	1	1	2	2	6	3	5	5	5	18	2	3	2
33	1	6	1	2	6	5	3	2	-77	-66	-77	-77	-77	-77	-77	-77	4	5	5	5	19	5	1	5	5	16	4	5	5	5	19	2	1	5	5	13	5	3	3	5	16	5	3	3	4	15	2	2	2
18	2	3	7	8	1	3	0	3	-77	-66	-77	-77	-77	-77	-77	-77	3	4	4	4	15	3	4	3	3	13	5	5	4	4	18	1	1	4	1	7	4	0	4	1	9	3	3	4	4	14	4	4	3
25	2	6	1	2	7	4	3	1	2	-99	5	5	4	5	1	5	4	5	4	5	18	5	4	3	2	14	4	5	4	5	18	4	4	2	2	12	4	3	3	2	12	5	4	5	5	19	5	5	2
32	1	5	1	6	7	4	8	1	3	For programming, texts and to generate ideas	5	3	5	3	5	5	4	4	5	5	18	3	5	4	5	17	3	5	3	5	16	3	5	4	4	16	5	5	3	4	17	2	6	1	4	13	5	4	5
35	1	6	1	3	2	5	1	1	3	Für Excel Hilfen. Kurzüberblicke über Themenbereiche	2	3	4	3	4	3	2	3	5	4	14	4	5	4	4	17	2	2	4	3	11	4	4	2	1	11	3	3	3	1	10	5	6	4	5	20	4	4	3
29	2	6	1	2	1	4	0	4	-77	-66	-77	-77	-77	-77	-77	-77	3	4	4	5	16	4	4	5	5	18	2	2	2	2	8	3	3	3	3	12	3	3	2	2	10	4	4	3	4	15	3	3	3
34	2	4	1	7	5	3	1	3	-77	-66	-77	-77	-77	-77	-77	-77	1	4	4	1	10	5	2	1	5	13	4	4	2	5	15	1	2	4	2	9	3	4	1	3	11	2	3	4	3	12	5	1	4
26	2	5	7	2	3	4	1	1	1	-99	4	2	2	3	2	4	4	4	4	4	16	4	4	4	3	15	3	4	3	4	14	3	2	3	2	10	3	3	3	3	12	4	4	3	4	15	3	4	3
34	1	7	1	4	4	3	0	3	-77	-66	-77	-77	-77	-77	-77	-77	1	1	2	1	5	2	3	1	2	8	4	4	4	3	15	2	1	1	2	6	3	3	3	1	10	6	6	6	6	24	4	4	2
41	1	4	1	8	3	4	1	3	-77	-66	-77	-77	-77	-77	-77	-77	3	3	2	3	11	3	5	3	3	14	4	4	4	3	15	1	1	1	1	4	4	3	3	2	12	4	5	4	5	18	3	3	3
30	1	6	1	1	6	5	1	4	-77	-66	-77	-77	-77	-77	-77	-77	3	3	4	3	13	3	3	2	3	11	3	3	4	4	14	4	3	3	4	14	4	3	4	4	15	2	3	3	3	11	5	5	3
44	2	3	2	8	1	3	0	3	-77	-66	-77	-77	-77	-77	-77	-77	1	3	2	3	9	3	3	2	2	10	2	2	2	2	8	1	1	1	3	6	3	1	2	2	8	6	6	6	6	24	2	1	2
28	1	4	7	2	5	5	1	3	-77	-66	-77	-77	-77	-77	-77	-77	4	3	4	4	15	5	4	4	4	17	3	3	3	4	13	2	1	1	1	5	4	3	3	1	11	6	6	6	5	23	4	3	1
27	2	6	5	3	4	4	1	1	1	Texte formulieren	3	2	2	2	1	4	4	5	3	4	16	4	4	2	2	12	3	3	4	3	13	2	2	3	3	10	3	4	3	1	11	6	6	6	6	24	3	2	1
40	1	5	1	3	6	3	1	3	-77	-66	-77	-77	-77	-77	-77	-77	4	4	4	4	16	4	4	4	4	16	5	3	4	4	16	4	4	4	4	16	4	4	4	3	15	5	5	5	5	20	1	5	5
39	1	4	1	8	1	4	0	2	-77	-66	-77	-77	-77	-77	-77	-77	1	1	1	1	4	3	2	2	4	11	3	3	2	4	12	1	1	4	1	7	4	3	3	1	11	5	6	6	6	23	4	4	1
31	2	7	1	4	4	4	2	1	1	Zusammenfassen von Texten, generieren von Action Titel, optimieren von englischen Texten	3	3	4	3	4	4	4	5	4	5	18	5	4	4	4	17	3	3	3	3	12	3	4	3	2	12	4	4	4	2	14	5	6	6	6	23	5	4	4
37	1	4	1	8	1	3	0	4	-77	-66	-77	-77	-77	-77	-77	-77	2	2	2	3	9	3	3	3	3	12	2	2	3	3	10	3	3	3	2	11	2	2	2	2	8	4	4	5	5	18	3	3	2
32	2	4	7	2	6	2	1	3	-77	-66	-77	-77	-77	-77	-77	-77	4	3	3	4	14	4	4	4	4	16	3	4	4	3	14	4	3	5	2	14	4	3	4	1	12	4	2	3	3	12	4	2	1
39	1	5	1	7	1	4	1	3	-77	-66	-77	-77	-77	-77	-77	-77	3	4	3	2	12	3	3	3	2	11	3	2	4	3	12	1	1	1	2	5	3	3	3	3	12	3	3	2	3	11	2	3	2
27	1	5	1	4	5	5	25	1	4	Kreative Ideen generieren, einige Probleme lösen, einige E-Mails und Präsentationen schreiben.	4	3	5	5	3	4	4	5	4	5	18	5	3	3	4	15	4	3	4	3	14	4	3	4	4	15	5	4	4	2	15	5	6	3	4	18	5	5	5
39	2	4	1	3	1	4	2	4	-77	-66	-77	-77	-77	-77	-77	-77	2	4	4	2	12	4	4	3	4	15	2	2	4	2	10	2	2	1	2	7	3	2	3	2	10	4	4	5	4	17	3	3	2
31	1	6	2	5	1	4	2	3	-77	-66	-77	-77	-77	-77	-77	-77	1	1	1	1	4	5	3	5	5	18	3	2	3	2	10	4	3	4	3	14	4	4	4	2	14	3	3	4	2	12	3	4	2
42	1	5	1	3	4	4	1	2	-77	-66	-77	-77	-77	-77	-77	-77	4	3	3	4	14	3	3	4	3	13	4	3	2	3	12	4	4	4	4	16	3	4	3	3	13	4	3	2	3	12	3	2	4
41	1	6	1	6	4	5	2	1	2	-99	2	2	3	2	2	4	2	2	2	4	10	3	3	3	3	12	4	3	3	4	14	3	2	4	3	12	3	3	2	1	9	5	6	5	6	22	2	2	3
44	1	3	3	3	5	2	4	2	-77	-66	-77	-77	-77	-77	-77	-77	1	1	1	1	4	1	1	1	1	4	1	1	1	1	4	1	1	1	1	4	1	1	1	1	4	1	1	1	1	4	6	6	6
32	2	5	1	7	3	4	2	3	-77	-66	-77	-77	-77	-77	-77	-77	3	5	5	4	17	5	3	3	3	14	3	4	3	2	12	3	3	4	2	12	5	3	3	2	13	6	6	6	3	21	3	3	1
33	1	5	1	6	5	4	35	1	3	Ich verwende es für Verwaltungsaufgaben wie die Verwaltung meines Zeitplans und das Zusammenfassen von Dokumenten.	4	5	5	5	5	5	5	5	5	5	20	4	1	5	5	15	5	5	5	4	19	5	4	5	4	18	5	5	5	5	20	6	6	6	6	24	6	6	5
29	1	5	7	2	4	3	2	3	-77	-66	-77	-77	-77	-77	-77	-77	4	5	4	3	16	5	3	4	3	15	4	4	3	3	14	3	3	1	1	8	4	3	4	2	13	6	6	5	6	23	4	4	5
35	2	6	1	6	7	5	20	1	1	Nix	4	3	5	4	3	3	4	4	5	3	16	5	4	3	3	15	4	5	4	4	17	5	3	5	4	17	3	5	3	2	13	1	4	4	3	12	6	2	4
30	2	5	1	2	5	4	3	1	1	Texte formulieren, Wissensstand erweitern, Tabellen erstellen	3	1	2	3	3	4	5	4	4	4	17	5	5	5	5	20	3	4	4	2	13	4	3	2	3	12	4	4	4	4	16	3	3	4	5	15	3	4	4
40	1	5	1	7	2	3	0	1	1	Texte formulieren	3	2	1	1	2	4	4	4	4	4	16	5	5	5	5	20	3	3	3	3	12	3	3	3	3	12	4	4	3	4	15	5	5	4	4	18	4	3	3
23	2	3	1	8	3	4	1	3	-77	-66	-77	-77	-77	-77	-77	-77	4	5	3	4	16	5	3	5	3	16	4	3	4	4	15	4	5	3	2	14	4	4	4	2	14	2	2	1	3	8	4	4	3
29	1	6	1	5	7	5	2	3	-77	-66	-77	-77	-77	-77	-77	-77	3	3	3	4	13	4	2	4	4	14	3	4	3	4	14	2	4	2	3	11	3	3	2	1	9	3	4	4	3	14	3	3	4
30	2	5	1	2	7	5	4	1	1	-99	4	4	4	4	4	4	4	4	4	4	16	4	4	4	3	15	2	2	3	2	9	2	4	1	1	8	3	3	3	1	10	5	5	5	6	21	4	5	4
25	1	3	1	8	3	4	1	2	-77	-66	-77	-77	-77	-77	-77	-77	4	4	4	3	15	3	3	2	2	10	4	4	3	2	13	3	3	4	1	11	2	1	2	2	7	5	4	5	3	17	3	3	6
36	1	5	1	7	4	4	1	2	-77	-66	-77	-77	-77	-77	-77	-77	3	3	3	2	11	4	4	4	4	16	4	5	5	5	19	4	5	4	5	18	5	4	5	4	18	4	5	5	6	20	5	4	4
41	1	5	1	3	5	5	6	3	-77	-66	-77	-77	-77	-77	-77	-77	4	5	4	3	16	3	4	4	4	15	4	3	4	4	15	4	4	3	4	15	5	4	3	3	15	2	2	2	3	9	5	4	4
32	2	6	1	2	3	3	1	1	1	zur überprüfung von konzeptentürfen	3	1	1	1	3	2	4	3	3	3	13	4	4	4	4	16	3	3	4	2	12	3	3	3	2	11	2	2	3	3	10	2	2	4	3	11	2	1	2
45	1	6	1	1	6	5	4	1	1	-99	4	4	4	2	3	4	4	4	4	4	16	4	4	4	4	16	4	3	4	4	15	3	3	3	3	12	4	4	4	3	15	6	6	6	6	24	5	5	5
38	2	5	1	6	6	4	6	1	4	keine angabe	3	4	3	3	3	3	3	3	4	3	13	3	3	3	3	12	4	3	3	2	12	3	3	3	3	12	3	3	3	4	13	5	4	5	5	19	3	3	3
42	2	7	1	7	3	4	1	3	-77	-66	-77	-77	-77	-77	-77	-77	4	4	4	3	15	5	3	4	4	16	3	2	3	2	10	4	2	2	2	10	4	4	4	2	14	4	4	5	5	18	4	4	3
37	2	6	1	1	3	4	1	1	1	Einen groben Überblick zu erhalten. Zu für mich neuen Themen zu recherchieren (ähnlich, wie man z.B. Wikipedia nutzen würde). Namen für Projekte oder Arbeitsgruppen zu finden.	2	2	2	3	2	4	4	4	3	4	15	5	3	4	4	16	2	2	2	3	9	4	4	3	2	13	4	4	4	2	14	6	6	5	5	22	5	5	3
39	1	7	1	1	1	5	0	2	-77	-66	-77	-77	-77	-77	-77	-77	1	1	1	1	4	3	5	3	3	14	3	2	2	2	9	4	4	4	3	15	2	3	2	1	8	5	2	2	5	14	1	1	2
34	2	6	1	1	1	5	0	2	-77	-66	-77	-77	-77	-77	-77	-77	1	2	1	1	5	3	3	3	3	12	1	1	1	1	4	1	1	1	2	5	2	3	3	1	9	4	3	4	4	15	3	4	2
33	1	6	3	7	5	4	2	3	-77	-66	-77	-77	-77	-77	-77	-77	4	3	4	1	12	2	2	3	2	9	3	4	3	2	12	3	3	3	2	11	1	1	2	1	5	4	4	4	5	17	3	3	4
35	2	6	2	1	1	3	0	4	-77	-66	-77	-77	-77	-77	-77	-77	2	3	2	1	8	2	5	1	1	9	3	4	3	2	12	1	1	4	1	7	3	2	1	1	7	2	2	2	1	7	2	2	2
44	1	5	1	1	5	5	5	1	3	Entwicklung eines Chatbots für Mitarbeiter	3	1	2	2	1	4	3	4	3	5	15	4	3	4	4	15	3	4	4	2	13	1	2	3	1	7	4	5	3	3	15	4	4	6	5	19	2	1	1
32	1	6	1	3	1	4	1	3	-77	-66	-77	-77	-77	-77	-77	-77	2	3	3	2	10	3	4	2	2	11	2	4	3	2	11	3	1	4	3	11	3	3	2	2	10	3	3	3	3	12	3	2	2
45	1	5	1	6	6	5	1	3	-77	-66	-77	-77	-77	-77	-77	-77	5	4	5	5	19	5	1	5	3	14	5	5	5	5	20	5	5	1	1	12	5	5	5	3	18	6	6	6	6	24	5	5	4
38	1	6	1	2	2	5	0	4	-77	-66	-77	-77	-77	-77	-77	-77	2	4	2	1	9	3	4	3	3	13	3	2	4	2	11	2	3	4	1	10	4	3	1	2	10	6	6	6	6	24	4	3	3
32	1	6	1	1	1	3	39	3	-77	-66	-77	-77	-77	-77	-77	-77	2	2	1	2	7	2	4	2	2	10	2	3	3	1	9	1	3	4	3	11	2	1	1	1	5	1	1	5	2	9	2	2	2
31	1	6	1	3	5	4	12	1	3	bei REcherchearbeiten	4	2	2	3	2	3	3	4	3	3	13	4	4	3	3	14	3	4	3	2	12	4	3	3	3	13	3	4	3	3	13	5	2	3	4	14	4	4	4
33	1	6	1	1	3	5	2	1	5	Bilderkennung	3	4	4	5	3	4	4	3	3	4	14	4	3	4	4	15	3	3	2	3	11	3	2	3	1	9	4	3	3	2	12	4	4	3	3	14	2	2	2
26	2	6	7	3	5	4	5	3	-77	-66	-77	-77	-77	-77	-77	-77	5	5	5	5	20	5	3	4	5	17	3	4	3	4	14	4	3	4	4	15	4	3	4	4	15	5	3	3	2	13	4	3	4
41	2	7	1	7	1	3	0	3	-77	-66	-77	-77	-77	-77	-77	-77	1	1	1	1	4	1	4	1	1	7	1	1	1	1	4	1	1	4	3	9	1	1	1	1	4	3	3	3	3	12	1	1	1
42	1	6	1	3	5	4	42	2	-77	-66	-77	-77	-77	-77	-77	-77	2	3	1	4	10	2	3	2	3	10	4	2	4	3	13	5	2	5	2	14	1	5	4	2	12	2	1	6	1	10	1	2	5
59	1	5	1	2	3	5	1	1	2	Routineaufgaben, manchmal auch für komplexere Probleme.	4	3	2	5	5	2	3	4	4	3	14	4	5	2	2	13	5	2	5	1	13	3	3	3	2	11	2	3	2	1	8	3	3	4	3	13	2	2	2
44	1	6	1	2	6	4	2	1	2	Vereinfachung und Automatisierung von einfachen Arbeitsroutinen	4	3	4	2	5	5	5	5	5	5	20	5	3	3	5	16	4	5	5	3	17	2	4	2	2	10	5	5	4	3	17	4	3	4	3	14	3	3	3
58	1	5	1	2	1	5	1	3	-77	-66	-77	-77	-77	-77	-77	-77	1	1	1	1	4	1	5	1	1	8	1	1	1	1	4	1	1	1	1	4	1	1	1	1	4	1	1	6	1	9	1	1	1
37	1	5	1	2	7	4	9	1	1	Automatisierung	4	4	3	2	2	4	4	4	4	4	16	3	4	3	4	14	4	3	4	3	14	4	3	4	4	15	4	4	4	3	15	5	4	5	6	20	3	5	5
41	2	6	5	1	3	5	1	1	5	In Adobe Designorogrammen	3	4	4	4	4	4	4	4	4	4	16	4	4	4	5	17	4	4	4	4	16	2	2	2	1	7	4	4	3	2	13	4	4	5	3	16	4	5	4
33	1	6	1	1	6	4	15	1	3	-99	4	4	4	3	4	4	4	4	4	4	16	3	4	5	3	15	3	4	3	4	14	3	4	4	4	15	4	4	4	3	15	5	5	3	5	18	5	4	4
36	2	6	1	3	3	3	1	1	4	Texte schreiben	3	2	4	4	3	3	4	4	4	4	16	5	3	4	4	16	4	4	3	4	15	4	3	2	3	12	4	4	4	2	14	6	6	6	6	24	3	4	2
40	2	6	1	5	3	4	2	3	-77	-66	-77	-77	-77	-77	-77	-77	2	2	4	3	11	4	3	3	5	15	4	4	4	4	16	3	3	4	4	14	4	3	5	2	14	2	1	2	2	7	4	4	5
35	2	6	1	2	5	3	2	3	-77	-66	-77	-77	-77	-77	-77	-77	3	4	2	3	12	3	3	3	4	13	3	4	2	4	13	3	4	2	2	11	4	4	1	3	12	6	2	4	3	15	4	3	4
39	1	6	1	6	4	4	2	2	-77	-66	-77	-77	-77	-77	-77	-77	3	3	3	3	12	3	3	3	3	12	3	3	3	3	12	3	3	3	3	12	3	3	3	3	12	4	4	4	4	16	3	3	3
29	2	6	1	1	4	5	3	1	1	-99	4	1	4	3	4	4	4	4	4	4	16	4	3	3	3	13	4	2	5	3	14	4	3	4	2	13	4	3	3	3	13	4	4	4	4	16	3	3	3
24	1	4	1	8	6	4	3	1	1	Rechtswissenschaft	4	1	2	1	3	4	4	5	4	3	16	3	3	3	4	13	3	3	4	4	14	3	3	3	3	12	4	4	2	4	14	3	2	5	4	14	3	4	3
23	2	5	7	7	4	3	1	3	-77	-66	-77	-77	-77	-77	-77	-77	4	4	4	4	16	4	5	3	2	14	2	2	2	2	8	3	3	4	3	13	3	2	2	2	9	4	5	5	4	18	2	2	2
39	2	6	2	1	5	4	3	3	-77	-66	-77	-77	-77	-77	-77	-77	5	5	4	4	18	5	2	4	5	16	5	4	5	5	19	5	5	1	1	12	5	5	5	3	18	6	6	6	4	22	4	6	6
38	2	6	2	3	6	4	1	3	-77	-66	-77	-77	-77	-77	-77	-77	4	5	4	5	18	5	4	3	3	15	4	4	4	3	15	3	4	3	2	12	4	3	4	2	13	6	6	5	5	22	3	5	3
26	2	6	1	3	4	5	2	1	4	Brain storming	3	2	3	3	3	3	2	3	3	2	10	3	3	2	2	10	3	3	3	4	13	3	3	3	3	12	3	3	4	4	14	4	4	3	4	15	3	2	5
31	2	5	1	7	4	4	1	1	4	Deepl Übersetzer	4	3	3	1	1	5	3	3	3	4	13	5	5	4	2	16	4	1	3	1	9	1	1	1	1	4	4	4	4	1	13	6	6	6	5	23	5	6	5
22	2	4	1	8	3	3	0	2	-77	-66	-77	-77	-77	-77	-77	-77	2	2	2	2	8	3	3	3	3	12	2	2	3	3	10	2	2	3	3	10	2	2	2	2	8	4	5	4	5	18	2	2	2
38	1	5	1	1	6	5	20	1	2	-99	4	4	3	3	4	3	4	4	4	4	16	5	4	5	4	18	3	4	4	2	13	3	4	3	4	14	4	4	4	3	15	3	2	3	1	9	5	4	4
28	1	5	1	3	1	5	0	2	-77	-66	-77	-77	-77	-77	-77	-77	3	3	3	3	12	3	3	3	2	11	4	4	2	2	12	3	1	2	3	9	4	3	4	3	14	3	4	4	3	14	3	4	4
34	1	6	1	3	4	5	2	1	2	ka	2	2	1	1	3	3	3	4	4	0	11	3	3	4	2	12	3	4	3	3	13	3	4	4	2	13	3	3	3	4	13	4	5	5	4	18	3	3	3
43	1	6	1	3	5	4	2	1	4	Allgemeine Ideenfindung. Rahmen von Themen abstecken. Alternative Formulierungen finden.	4	3	4	3	3	4	3	4	4	4	15	5	3	5	5	18	4	4	4	3	15	5	4	3	4	16	4	4	4	3	15	5	4	5	5	19	4	4	2
45	2	6	2	7	1	4	1	2	-77	-66	-77	-77	-77	-77	-77	-77	5	5	5	5	20	5	1	5	5	16	5	5	5	5	20	5	5	1	1	12	5	5	5	1	16	6	6	6	6	24	6	6	6
38	2	6	2	2	3	3	1	3	-77	-66	-77	-77	-77	-77	-77	-77	4	4	4	3	15	4	4	4	4	16	3	3	3	3	12	3	3	3	3	12	4	3	3	3	13	6	6	6	6	24	5	5	5
22	2	5	1	2	4	4	1	2	-77	-66	-77	-77	-77	-77	-77	-77	3	3	3	2	11	2	4	3	4	13	3	3	4	4	14	2	4	3	3	12	4	3	3	3	13	4	3	2	3	12	5	4	4
23	2	4	7	7	1	3	0	2	-77	-66	-77	-77	-77	-77	-77	-77	3	3	3	5	14	5	4	4	2	15	2	2	3	5	12	5	4	1	1	11	4	2	2	2	10	5	4	5	5	19	3	4	5
40	1	6	1	2	5	5	3	3	-77	-66	-77	-77	-77	-77	-77	-77	4	5	5	4	18	5	5	5	2	17	5	5	4	2	16	2	3	1	1	7	2	4	2	1	9	6	6	6	6	24	4	5	2
36	1	5	7	2	1	4	0	4	-77	-66	-77	-77	-77	-77	-77	-77	2	1	1	1	5	3	4	2	3	12	1	2	2	1	6	4	3	3	2	12	1	2	1	2	6	2	3	3	1	9	2	2	2
39	1	6	1	3	6	5	10	1	5	Wir sind bestrebt AI als Ersatz für manuelle Arbeiten zu nutzen, die nur ein geringes Maß an Entscheidungen benötigt.	4	2	4	2	5	5	3	5	4	5	17	4	3	4	5	16	3	3	4	3	13	4	4	2	1	11	2	3	3	3	11	4	5	5	5	19	3	3	3
39	1	6	1	1	3	4	2	3	-77	-66	-77	-77	-77	-77	-77	-77	3	3	3	3	12	3	2	3	2	10	4	3	3	2	12	3	2	3	2	10	3	3	3	2	11	4	5	5	5	19	4	3	2
44	1	6	1	7	2	4	1	2	-77	-66	-77	-77	-77	-77	-77	-77	1	1	1	1	4	3	1	2	3	9	4	5	5	5	19	3	3	2	1	9	3	2	2	1	8	3	3	3	3	12	2	1	1
25	1	4	1	8	3	4	5	1	1	-99	5	5	5	5	5	5	5	5	5	5	20	5	5	5	5	20	5	5	5	5	20	5	5	5	1	16	5	5	5	1	16	6	6	6	6	24	6	6	6
30	2	5	5	2	1	3	0	3	-77	-66	-77	-77	-77	-77	-77	-77	3	3	3	3	12	4	4	3	4	15	4	2	2	1	9	4	2	1	1	8	4	3	3	2	12	5	5	4	5	19	4	4	4
40	1	5	1	7	5	5	10	1	3	Ich nutze KI für die Forschung und das Schreiben meines Blogs	5	5	5	4	4	5	5	5	5	5	20	5	1	5	5	16	5	5	5	5	20	4	4	1	1	10	5	5	5	4	19	6	6	1	6	19	6	6	6
33	1	5	1	6	7	5	15	1	1	For researching information and data	4	5	5	5	5	3	5	4	5	5	19	4	5	4	4	17	5	3	5	5	18	5	4	4	3	16	4	5	5	3	17	2	1	6	2	11	6	4	4
33	1	5	1	3	7	5	10	1	1	-99	5	4	4	4	5	4	4	5	5	5	19	5	2	5	5	17	4	2	4	4	14	5	4	4	2	15	4	4	5	3	16	2	2	2	2	8	5	4	5
59	2	5	1	3	5	4	2	3	-77	-66	-77	-77	-77	-77	-77	-77	4	4	4	4	16	4	2	3	4	13	4	4	4	4	16	4	3	2	1	10	4	4	4	2	14	5	6	5	6	22	5	5	5
45	1	6	1	3	3	4	1	3	-77	-66	-77	-77	-77	-77	-77	-77	3	3	3	1	10	4	3	4	4	15	5	5	5	5	20	3	0	0	0	3	0	0	3	1	4	6	6	6	5	23	2	2	1
31	1	5	1	1	3	4	1	3	-77	-66	-77	-77	-77	-77	-77	-77	3	3	4	3	13	4	4	3	3	14	4	4	4	3	15	3	4	4	3	14	3	3	3	2	11	4	5	5	3	17	4	3	3
40	2	6	6	3	3	3	1	3	-77	-66	-77	-77	-77	-77	-77	-77	4	4	4	4	16	4	4	4	4	16	4	4	4	2	14	4	4	3	1	12	4	4	4	4	16	3	4	4	3	14	3	3	3
32	2	6	1	1	5	4	6	3	-77	-66	-77	-77	-77	-77	-77	-77	2	3	2	2	9	2	2	4	3	11	2	3	3	2	10	3	3	2	3	11	4	3	3	3	13	3	4	4	3	14	2	3	4
31	1	5	1	3	7	5	12	1	1	-99	4	4	5	4	4	5	5	5	4	5	19	5	2	4	4	15	5	3	4	4	16	5	5	5	2	17	4	4	5	5	18	5	5	3	2	15	5	5	5
41	1	6	1	3	4	3	2	1	3	um einen Überblick über bestimmte Themen zu erhalten	3	2	2	2	3	4	4	3	3	4	14	4	4	3	3	14	4	4	4	3	15	3	3	2	2	10	3	3	3	2	11	5	5	5	5	20	2	3	2
33	2	5	1	8	1	3	0	4	-77	-66	-77	-77	-77	-77	-77	-77	1	1	1	1	4	1	1	1	1	4	1	1	1	1	4	1	1	1	1	4	1	1	1	1	4	6	1	6	2	15	1	1	1
30	2	6	1	1	4	3	1	3	-77	-66	-77	-77	-77	-77	-77	-77	3	2	2	2	9	3	3	2	3	11	4	3	3	2	12	1	3	2	3	9	5	3	3	3	14	2	2	3	4	11	4	2	2
31	1	6	1	2	2	4	1	1	1	Um Informationen in einem Inhaltsüberblick optimiert zusammenzufassen.	2	3	2	1	2	3	3	3	3	2	11	4	3	3	3	13	3	2	3	2	10	1	3	3	2	9	3	3	2	2	10	4	5	4	5	18	4	4	3
60	1	5	1	5	4	3	3	1	3	Bei der Recherche ist der Fundus an brauchbaren Materialien durch KI nahezu unerschöpflich.	3	2	3	4	4	4	4	4	4	5	17	5	5	3	3	16	3	3	4	2	12	2	2	3	2	9	3	2	3	2	10	5	6	5	6	22	4	4	4
23	1	5	1	1	7	4	15	1	2	keine ahnung	5	4	4	5	4	3	4	4	5	5	18	5	4	3	3	15	4	4	4	5	17	5	5	3	3	16	4	3	4	3	14	1	2	2	1	6	4	6	5
28	2	5	1	2	4	4	1	1	1	Zur Formulierung von Texten, u.a. Unterstützung bei Pressearbeit, Fördermittelakquise oder schwieriger Mails	3	2	2	2	2	4	5	3	3	4	15	4	5	1	1	11	4	4	4	4	16	3	3	2	1	9	3	3	4	3	13	4	4	4	5	17	1	4	3
25	2	3	2	8	1	3	0	4	-77	-66	-77	-77	-77	-77	-77	-77	1	1	1	1	4	2	5	1	1	9	3	1	2	1	7	2	2	1	1	6	2	1	1	1	5	2	3	4	6	15	2	2	1
43	1	5	1	3	6	3	2	2	-77	-66	-77	-77	-77	-77	-77	-77	3	3	4	4	14	4	2	4	3	13	2	4	4	4	14	3	5	2	4	14	4	3	5	3	15	4	4	4	3	15	4	3	3
35	1	6	1	3	1	4	0	2	-77	-66	-77	-77	-77	-77	-77	-77	3	3	3	3	12	4	3	4	3	14	3	2	3	3	11	1	1	2	2	6	3	3	2	2	10	3	4	4	4	15	3	3	3
40	1	5	1	3	3	5	1	1	1	-99	3	2	2	1	4	3	3	4	4	4	15	4	3	4	4	15	5	0	2	3	10	4	2	3	3	12	2	4	2	2	10	3	5	3	2	13	3	4	5
32	1	5	1	3	5	5	2	1	1	Lösungswege finden für konkrete Aufgabenstellungen	4	3	5	4	4	5	5	3	4	4	16	2	5	4	5	16	4	4	5	3	16	5	4	4	5	18	2	4	4	5	15	2	1	5	2	10	5	5	3
27	2	5	7	2	5	4	2	1	1	-99	4	4	4	4	4	4	5	5	5	5	20	5	5	5	5	20	4	4	4	3	15	4	3	3	2	12	4	4	4	4	16	3	3	3	3	12	3	3	3
44	1	6	1	3	5	4	3	1	1	-99	3	2	3	3	3	4	3	3	3	3	12	3	4	3	3	13	3	3	3	3	12	3	3	3	3	12	4	3	3	2	12	4	4	4	5	17	3	3	3
44	2	5	1	2	3	3	4	3	-77	-66	-77	-77	-77	-77	-77	-77	4	3	4	5	16	4	5	3	3	15	4	4	3	3	14	3	4	3	5	15	5	3	4	2	14	5	4	4	6	19	3	3	3
34	1	6	1	2	1	5	0	3	-77	-66	-77	-77	-77	-77	-77	-77	3	3	3	3	12	3	3	3	3	12	4	4	4	1	13	1	1	3	3	8	4	3	2	1	10	5	5	4	4	18	4	3	3
34	1	7	1	3	7	5	22	1	1	x	3	3	3	4	4	4	2	2	3	3	10	3	3	4	4	14	2	2	2	4	10	4	3	3	3	13	3	3	2	3	11	4	5	4	3	16	3	3	3
43	1	5	3	3	7	5	8	3	-77	-66	-77	-77	-77	-77	-77	-77	5	5	5	5	20	5	5	5	5	20	5	5	5	5	20	1	1	5	1	8	5	5	5	5	20	6	6	6	6	24	6	6	6
35	1	5	5	1	2	3	1	2	-77	-66	-77	-77	-77	-77	-77	-77	2	3	4	2	11	2	3	3	3	11	3	4	3	2	12	3	3	4	3	13	2	3	3	2	10	4	3	5	4	16	4	2	2
39	1	7	1	5	3	4	1	2	-77	-66	-77	-77	-77	-77	-77	-77	3	4	3	3	13	4	3	4	4	15	3	3	4	2	12	2	2	4	3	11	3	4	4	2	13	4	4	4	4	16	4	3	3
42	1	6	1	1	3	4	1	3	-77	-66	-77	-77	-77	-77	-77	-77	4	4	4	4	16	5	4	4	0	13	4	4	4	4	16	4	4	4	4	16	4	4	4	2	14	5	6	5	3	19	3	2	3
25	1	4	1	6	3	5	3	3	-77	-66	-77	-77	-77	-77	-77	-77	4	4	4	3	15	3	3	3	4	13	4	5	3	3	15	4	3	4	3	14	5	4	3	4	16	3	6	2	5	16	5	5	4
36	1	7	1	6	5	5	10	1	2	Programmieren (Debugging; Coden) Texte (optimieren, formulieren, korrigieren) Ideen generieren	5	5	5	5	5	5	4	4	4	0	12	4	5	4	4	17	3	4	5	4	16	4	4	3	4	15	5	4	4	3	16	2	3	3	2	10	5	4	4
38	2	6	2	3	1	3	2	3	-77	-66	-77	-77	-77	-77	-77	-77	3	3	3	3	12	4	5	4	4	17	2	2	4	2	10	3	4	4	2	13	4	4	3	1	12	5	5	5	6	21	4	2	2
28	1	5	1	1	3	5	1	1	2	-99	4	3	3	2	2	4	4	4	4	4	16	4	3	4	3	14	4	3	4	3	14	4	3	4	4	15	3	3	4	3	13	5	5	5	5	20	5	5	5
30	2	7	1	3	6	5	8	1	1	Für Übersetzungen	3	4	5	3	3	4	4	3	4	5	16	4	4	5	4	17	4	3	4	5	16	3	3	2	2	10	4	4	3	3	14	2	3	2	2	9	5	4	3
47	1	6	1	3	6	5	12	2	-77	-66	-77	-77	-77	-77	-77	-77	4	5	4	4	17	4	5	4	3	16	2	3	4	4	13	4	3	3	4	14	4	4	3	2	13	3	3	3	4	13	4	4	5
49	1	5	1	3	3	5	5	2	-77	-66	-77	-77	-77	-77	-77	-77	4	4	4	4	16	5	4	4	4	17	4	3	3	3	13	3	3	3	3	12	4	3	3	2	12	4	6	3	5	18	2	4	4
36	2	6	1	2	1	3	0	4	-77	-66	-77	-77	-77	-77	-77	-77	1	2	2	1	6	3	1	3	3	10	2	2	2	2	8	2	2	4	2	10	2	2	1	1	6	4	4	4	4	16	4	2	1
28	2	6	1	7	5	5	20	1	4	finanzen	5	5	5	5	5	5	5	5	5	5	20	5	3	5	5	18	5	3	5	3	16	5	5	5	5	20	5	5	5	5	20	6	6	6	6	24	6	6	6
20	2	4	1	8	5	4	5	3	-77	-66	-77	-77	-77	-77	-77	-77	4	4	3	4	15	4	4	3	2	13	4	4	4	1	13	3	2	1	1	7	4	4	4	2	14	6	5	5	6	22	4	3	1
40	1	7	1	2	4	4	2	2	-77	-66	-77	-77	-77	-77	-77	-77	3	3	3	3	12	3	4	3	3	13	3	3	3	2	11	3	3	3	3	12	3	3	2	2	10	6	6	6	6	24	3	3	2
31	1	5	1	6	4	4	1	2	-77	-66	-77	-77	-77	-77	-77	-77	3	4	5	5	17	4	4	4	5	17	3	4	4	3	14	4	4	3	4	15	4	4	3	4	15	2	3	1	2	8	3	1	5
37	1	6	1	3	4	1	1	2	-77	-66	-77	-77	-77	-77	-77	-77	2	3	3	3	11	3	3	2	3	11	2	3	4	3	12	2	3	4	3	12	2	3	3	2	10	3	3	4	3	13	3	3	2
41	2	5	1	2	1	4	1	1	1	Aufgabenstellungen für die Teilnehmer, eigene Weiterbildung	1	1	1	1	1	1	1	3	2	3	9	2	3	2	1	8	2	1	1	1	5	1	1	1	1	4	1	1	1	1	4	3	1	2	5	11	2	2	1
58	2	5	6	1	5	3	2	3	-77	-66	-77	-77	-77	-77	-77	-77	4	5	4	4	17	4	5	2	4	15	3	2	3	1	9	1	1	4	4	10	4	3	2	2	11	6	6	6	6	24	4	4	3
35	2	5	1	2	4	3	0	3	-77	-66	-77	-77	-77	-77	-77	-77	3	0	4	4	11	3	3	4	4	14	3	4	4	4	15	3	4	3	4	14	3	3	4	4	14	3	2	3	2	10	4	4	5
30	2	6	1	3	5	1	10	1	1	Ich versuche die Texte authentischer zu gestalten mit KI.	5	5	4	4	4	3	4	4	3	3	14	5	3	2	3	13	4	4	3	3	14	3	4	5	5	17	2	2	3	0	7	3	3	3	3	12	3	2	3
43	1	6	1	1	5	5	4	1	2	-99	4	2	3	3	2	5	3	4	3	4	14	5	3	3	3	14	5	3	4	3	15	3	3	5	3	14	4	3	3	1	11	6	6	6	6	24	4	4	3
33	2	5	2	1	5	3	10	1	4	Optimierung von Texten, Untertext erstellen für Videos. Oder voice overlay mit Übersetzung. Testen von Bildgenerierung oder Optimierung.	3	2	3	2	1	4	3	2	3	4	12	4	5	5	3	17	2	4	4	2	12	1	2	3	1	7	4	3	3	2	12	6	4	5	5	20	3	3	1
32	1	6	1	7	1	4	0	2	-77	-66	-77	-77	-77	-77	-77	-77	1	1	1	2	5	3	1	1	1	6	2	2	1	4	9	1	1	1	3	6	2	1	1	1	5	5	6	5	5	21	4	2	1
42	1	6	1	3	5	5	1	1	2	Recherche und vorstrukturieren	3	1	1	2	4	4	4	4	4	4	16	5	4	5	4	18	2	1	1	1	5	4	2	3	1	10	4	4	3	1	12	6	6	6	6	24	4	5	1
37	2	5	5	7	3	4	1	1	1	Vor allem um Text zu optimieren, aber auch um Ideen in ein geeignetes Format bringen zu lassen.	4	3	3	1	4	5	4	4	4	3	15	5	4	4	4	17	3	2	3	2	10	1	4	3	1	9	3	4	4	1	12	2	3	3	6	14	3	3	2
44	2	6	2	2	4	4	1	1	1	Zur Vorbereitung meines Unterrichts, im Unterricht zur kritischen Debatte über den Umgang mit KI, zur Recherche zu verschiedenen Themen, zur Erstellung von Tests und Fallbeispielen	4	3	2	2	1	4	3	4	4	4	15	4	5	4	4	17	4	4	0	2	10	3	4	2	1	10	2	3	3	1	9	5	6	5	5	21	3	3	3
25	1	6	2	6	4	5	3	1	1	Wie manche Informationen und manche Fehler ist auch die künstliche Intelligenz sicher und verfügt über Informationen	3	3	4	3	3	4	5	5	5	5	20	5	4	5	5	19	4	3	4	4	15	4	4	3	4	15	4	3	4	4	15	6	6	6	5	23	6	6	6
34	1	7	1	7	4	5	2	1	5	Alle oben genannten Punkte. Hier ist das Format ungünstig. Bitte chdckboxen...	5	4	4	1	4	4	5	5	5	5	20	5	5	5	5	20	5	5	5	5	20	4	2	4	1	11	5	4	5	1	15	4	5	5	5	19	5	5	5
48	1	6	1	2	5	4	2	2	-77	-66	-77	-77	-77	-77	-77	-77	3	3	2	4	12	4	5	3	3	15	4	3	4	3	14	3	2	3	3	11	3	3	3	2	11	3	4	5	5	17	3	4	5
24	2	3	1	8	2	4	1	2	-77	-66	-77	-77	-77	-77	-77	-77	3	3	4	2	12	4	3	3	3	13	3	4	3	3	13	3	2	2	3	10	4	2	4	2	12	5	2	4	3	14	3	2	2
44	1	6	1	3	5	4	3	1	2	SQL coding	4	2	3	2	4	4	4	4	4	4	16	5	3	4	4	16	4	2	3	5	14	4	2	3	2	11	4	4	4	2	14	5	5	3	5	18	5	3	2
44	2	5	2	1	3	4	0	3	-77	-66	-77	-77	-77	-77	-77	-77	2	2	2	2	8	3	3	2	2	10	3	3	4	2	12	2	2	2	2	8	3	3	2	2	10	5	5	5	5	20	3	2	2
28	2	6	1	2	1	3	0	3	-77	-66	-77	-77	-77	-77	-77	-77	1	1	1	1	4	2	5	2	2	11	2	3	3	2	10	1	1	4	3	9	3	2	1	1	7	3	3	3	4	13	3	2	3
29	1	5	7	2	5	3	2	3	-77	-66	-77	-77	-77	-77	-77	-77	2	2	2	3	9	3	5	3	3	14	2	3	5	5	15	1	1	1	1	4	2	3	3	3	11	4	4	4	4	16	3	3	3
45	1	6	1	3	5	5	20	1	3	für neue kunden gewinnen	3	3	3	3	4	4	3	3	4	3	13	3	3	2	3	11	5	5	5	1	16	3	2	5	4	14	1	2	1	1	5	6	6	6	6	24	3	1	2
29	1	6	1	5	4	3	1	2	-77	-66	-77	-77	-77	-77	-77	-77	4	5	4	4	17	5	2	5	4	16	3	5	5	4	17	2	2	1	1	6	4	3	4	1	12	5	5	5	6	21	5	4	5
35	2	5	1	3	1	5	1	1	1	-99	3	2	2	3	4	3	3	3	3	3	12	3	3	3	3	12	2	4	4	3	13	3	4	4	4	15	3	4	3	4	14	3	2	5	4	14	4	4	3
33	1	5	1	3	3	3	3	2	-77	-66	-77	-77	-77	-77	-77	-77	4	4	4	3	15	4	4	3	4	15	3	3	4	3	13	4	4	4	4	16	4	4	4	2	14	4	4	4	5	17	4	4	4
59	1	5	1	1	5	3	5	3	-77	-66	-77	-77	-77	-77	-77	-77	3	3	3	3	12	3	3	3	3	12	3	4	3	3	13	3	3	3	3	12	3	3	3	3	12	4	6	4	6	20	3	3	3
41	2	6	3	2	1	3	3	3	-77	-66	-77	-77	-77	-77	-77	-77	4	3	3	4	14	3	4	3	3	13	2	1	2	2	7	1	1	1	1	4	3	3	3	1	10	6	6	5	6	23	5	4	3
44	1	6	7	7	1	5	1	3	-77	-66	-77	-77	-77	-77	-77	-77	2	1	1	2	6	2	5	2	2	11	4	4	4	1	13	2	2	4	4	12	2	2	1	1	6	2	2	2	2	8	2	2	2
40	1	6	1	7	2	4	1	1	2	Texte umformulieren/ optimieren.	4	1	2	2	5	5	4	5	5	4	18	4	4	3	4	15	4	2	4	3	13	4	4	4	4	16	3	5	4	2	14	4	3	4	5	16	3	4	2
34	1	5	7	1	3	5	2	3	-77	-66	-77	-77	-77	-77	-77	-77	5	5	5	5	20	5	5	5	5	20	4	3	4	4	15	2	1	1	1	5	4	3	4	2	13	6	6	6	6	24	6	6	5
38	1	5	2	3	3	4	1	4	-77	-66	-77	-77	-77	-77	-77	-77	3	0	1	3	7	5	2	5	5	17	3	2	3	4	12	4	3	1	1	9	4	3	3	3	13	6	6	6	6	24	4	3	1
31	1	6	1	6	6	5	1	1	3	einlesen in neue sachen, debugging	3	3	3	2	2	3	4	4	4	4	16	4	3	3	3	13	3	3	3	3	12	3	3	3	3	12	3	3	3	3	12	4	4	4	4	16	4	3	3
34	2	5	1	3	5	4	3	3	-77	-66	-77	-77	-77	-77	-77	-77	3	4	4	2	13	5	5	4	4	18	4	5	4	3	16	4	4	2	3	13	4	4	4	3	15	3	2	5	3	13	4	5	4
33	2	5	1	7	4	4	2	3	-77	-66	-77	-77	-77	-77	-77	-77	4	4	3	5	16	5	1	5	5	16	2	2	2	4	10	5	3	3	1	12	5	5	5	1	16	4	6	5	6	21	3	3	3
30	1	5	1	3	1	4	1	2	-77	-66	-77	-77	-77	-77	-77	-77	2	2	2	2	8	4	2	4	3	13	3	3	4	3	13	1	1	3	2	7	3	3	2	2	10	3	2	3	3	11	2	2	2
29	2	6	1	2	2	3	0	2	-77	-66	-77	-77	-77	-77	-77	-77	4	4	4	4	16	3	4	3	4	14	2	2	3	3	10	1	1	1	1	4	3	4	4	2	13	4	4	4	4	16	4	5	4
30	2	5	6	6	1	4	1	3	-77	-66	-77	-77	-77	-77	-77	-77	5	4	4	3	16	4	3	4	4	15	3	3	3	4	13	2	2	4	3	11	5	5	4	5	19	3	6	3	1	13	5	4	3
27	1	6	1	1	6	5	3	1	1	ich lass chat gpt meine Text umschreiben	2	3	4	3	2	3	2	4	2	3	11	2	3	4	3	12	4	3	2	3	12	2	4	3	0	9	3	3	2	1	9	4	6	4	4	18	4	3	3
44	2	5	1	7	6	4	40	1	1	zum formulieren von briefen	5	4	4	5	5	4	5	4	5	5	19	0	4	5	4	13	5	5	5	5	20	4	4	1	1	10	5	5	5	5	20	2	2	3	2	9	4	5	5
30	1	7	1	2	1	4	0	1	4	-99	2	2	2	2	1	3	2	2	1	2	7	2	4	2	2	10	3	3	3	3	12	2	2	2	2	8	3	2	2	2	9	5	5	5	4	19	2	2	2
35	2	5	5	3	2	4	1	1	4	Wenn meine eigene Kreativität mal hakt, nutze ich ChatGPT als ersten Impulsgeber.	3	1	2	3	1	2	1	2	2	2	7	2	5	2	2	11	3	3	3	2	11	2	2	4	3	11	1	1	1	1	4	6	6	6	6	24	1	1	1
37	1	6	1	5	3	4	1	3	-77	-66	-77	-77	-77	-77	-77	-77	4	5	4	4	17	5	3	4	4	16	3	2	3	3	11	3	3	4	2	12	3	3	3	1	10	3	5	4	4	16	3	4	4
35	1	6	1	4	7	5	40	1	1	Zeitersparnis	5	5	5	5	5	5	5	5	5	5	20	5	5	5	5	20	5	5	5	5	20	5	5	5	5	20	5	5	5	5	20	6	6	1	6	19	6	6	6
38	1	6	2	2	2	4	2	2	-77	-66	-77	-77	-77	-77	-77	-77	2	2	2	3	9	2	2	1	2	7	3	3	2	2	10	2	2	4	4	12	2	2	2	2	8	2	2	2	2	8	2	2	2
34	1	6	1	3	5	4	2	3	-77	-66	-77	-77	-77	-77	-77	-77	3	3	4	3	13	4	4	3	4	15	3	4	4	3	14	4	4	1	4	13	4	4	4	1	13	4	4	3	5	16	4	4	3
35	1	5	1	5	2	4	1	3	-77	-66	-77	-77	-77	-77	-77	-77	4	3	3	3	13	4	4	3	3	14	3	2	3	2	10	2	3	3	2	10	3	3	3	2	11	5	5	5	5	20	4	4	4
41	1	5	1	5	1	3	1	2	-77	-66	-77	-77	-77	-77	-77	-77	3	2	2	3	10	3	4	2	4	13	3	3	4	3	13	4	3	3	2	12	4	3	3	4	14	4	4	4	4	16	4	4	4
36	2	6	1	1	4	4	10	3	-77	-66	-77	-77	-77	-77	-77	-77	3	3	3	3	12	3	3	3	3	12	3	3	3	4	13	3	4	4	3	14	4	3	4	4	15	3	3	3	3	12	4	4	4
42	2	6	1	2	1	5	0	2	-77	-66	-77	-77	-77	-77	-77	-77	4	4	3	3	14	4	1	4	4	13	4	5	5	4	18	3	3	2	1	9	4	4	4	2	14	6	6	6	6	24	6	5	4
43	1	5	1	7	6	4	6	2	-77	-66	-77	-77	-77	-77	-77	-77	3	2	3	4	12	3	4	4	4	15	4	3	3	4	14	3	3	4	4	14	3	3	3	4	13	5	2	4	3	14	4	3	4
36	2	5	7	2	1	4	0	3	-77	-66	-77	-77	-77	-77	-77	-77	3	3	3	2	11	4	3	4	3	14	3	2	3	3	11	3	3	4	3	13	3	2	2	1	8	4	2	2	4	12	1	2	1
39	1	6	1	1	7	5	14	3	-77	-66	-77	-77	-77	-77	-77	-77	4	3	4	5	16	2	4	3	4	13	4	5	2	4	15	2	4	5	4	15	2	3	5	2	12	2	2	3	4	11	4	6	4
37	1	5	5	1	5	5	5	1	1	Texte erstellen für Emails und Beiträge auf sozialen Medien; Daten sortieren; Recherche und Ideensuche	3	4	5	3	4	4	4	4	4	5	17	5	1	5	5	16	4	4	3	4	15	4	4	3	2	13	5	4	4	3	16	4	5	5	4	18	4	4	4
42	2	4	2	3	4	4	1	3	-77	-66	-77	-77	-77	-77	-77	-77	3	3	3	4	13	4	5	3	3	15	4	3	4	2	13	3	3	2	2	10	4	4	3	2	13	5	5	5	5	20	4	3	4
22	2	4	7	2	3	3	1	3	-77	-66	-77	-77	-77	-77	-77	-77	4	2	2	3	11	3	4	3	1	11	4	4	4	4	16	4	3	4	4	15	3	2	2	2	9	3	4	3	4	14	2	2	2
30	2	5	1	2	4	3	5	1	1	Ich lasse Texte schreiben zu bestimmten Themen und nutze diese Ideen, um eigene Texte zu konzipieren. Meine Texte lasse ich an bestimmte Zielgruppen anpassen.	3	2	2	1	1	4	3	3	4	5	15	5	5	3	3	16	2	2	4	1	9	1	2	1	1	5	4	2	4	2	12	5	5	5	5	20	3	4	3
46	1	6	1	1	1	5	1	1	2	Code Schnipsel für Python finden	2	3	4	4	4	4	3	4	4	3	14	4	3	4	3	14	3	3	4	3	13	3	4	3	1	11	3	4	3	3	13	6	6	5	5	22	5	5	4
40	2	5	2	3	1	5	0	3	-77	-66	-77	-77	-77	-77	-77	-77	2	3	2	2	9	3	3	3	3	12	4	4	3	3	14	3	4	4	3	14	3	4	4	4	15	6	5	5	6	22	2	2	1
44	1	6	1	1	1	4	0	4	-77	-66	-77	-77	-77	-77	-77	-77	1	1	1	1	4	1	1	2	1	5	3	5	5	1	14	1	1	1	5	8	1	1	1	1	4	6	1	6	6	19	1	1	1
50	1	5	2	1	3	3	1	3	-77	-66	-77	-77	-77	-77	-77	-77	1	1	1	1	4	1	1	1	1	4	5	1	1	1	8	1	1	1	1	4	1	1	1	1	4	3	3	6	6	18	1	1	1
32	1	5	1	2	3	5	1	2	-77	-66	-77	-77	-77	-77	-77	-77	3	3	2	3	11	4	3	4	2	13	5	4	3	4	16	3	2	4	3	12	4	3	3	3	13	3	4	5	3	15	4	3	4
34	1	6	1	7	4	3	2	1	4	Erzeugung von unterschiedlichen Fragen oder Texte in unterschiedliche Niveaustufen zerlegen	2	2	2	2	2	4	3	3	3	3	12	3	4	4	3	14	3	2	3	2	10	2	2	4	2	10	3	3	2	2	10	5	5	5	5	20	4	3	3
54	1	4	1	3	3	3	2	3	-77	-66	-77	-77	-77	-77	-77	-77	3	3	2	3	11	3	4	2	2	11	3	2	2	2	9	1	2	4	3	10	2	1	1	1	5	2	4	3	3	12	2	3	2
42	1	5	1	1	5	4	20	3	-77	-66	-77	-77	-77	-77	-77	-77	4	3	3	4	14	3	4	4	0	11	4	3	3	4	14	4	3	3	4	14	3	3	4	4	14	2	2	2	3	9	4	3	4
33	2	6	3	2	3	3	1	2	-77	-66	-77	-77	-77	-77	-77	-77	3	3	3	3	12	4	5	3	4	16	3	3	4	3	13	3	2	2	2	9	3	3	3	2	11	3	3	3	4	13	3	3	4
27	2	5	2	2	3	5	1	3	-77	-66	-77	-77	-77	-77	-77	-77	4	2	2	3	11	4	4	4	2	14	4	4	4	3	15	2	2	1	2	7	3	3	4	1	11	5	6	5	6	22	4	4	5
58	1	5	1	3	4	4	2	3	-77	-66	-77	-77	-77	-77	-77	-77	4	3	3	4	14	4	4	3	3	14	3	2	4	2	11	2	3	3	1	9	4	3	4	2	13	6	6	6	6	24	4	3	3
39	1	6	1	7	7	4	2	1	1	Klausuren erstellen, Übungen erstellen, Korrektur lesen, ...	3	3	3	4	5	4	4	3	4	3	14	5	4	3	3	15	5	4	5	4	18	3	4	3	4	14	3	3	3	4	13	5	2	6	3	16	4	1	4
34	1	4	5	8	7	4	2	3	-77	-66	-77	-77	-77	-77	-77	-77	2	2	2	3	9	5	3	3	3	14	3	1	3	3	10	1	1	5	5	12	4	3	4	1	12	3	5	3	3	14	4	4	3
33	2	4	1	8	1	4	1	3	-77	-66	-77	-77	-77	-77	-77	-77	2	2	2	1	7	3	3	3	2	11	4	4	4	4	16	3	3	2	2	10	4	3	4	2	13	5	5	5	5	20	3	3	3
35	2	7	2	7	1	4	1	2	-77	-66	-77	-77	-77	-77	-77	-77	1	1	1	2	5	2	5	2	3	12	5	3	4	2	14	3	2	1	3	9	4	3	2	1	10	6	6	6	6	24	2	2	1
30	2	5	1	7	1	4	1	3	-77	-66	-77	-77	-77	-77	-77	-77	2	3	2	1	8	3	3	3	3	12	4	4	4	2	14	2	2	3	3	10	3	2	3	1	9	4	3	2	3	12	3	4	3
39	2	5	1	3	2	3	1	3	-77	-66	-77	-77	-77	-77	-77	-77	3	3	3	3	12	2	4	3	2	11	3	3	3	3	12	4	3	3	3	13	3	3	3	1	10	4	4	4	3	15	4	3	4
33	1	5	1	6	7	5	10	1	2	Ich verwende es täglich wiederholt für verschiedene Zwecke. Ich verwende es beim Programmieren (Debuggen, Codieren) und ich verwende es für andere Zwecke bei meiner Arbeit, um mir bei der Erledigung meiner Arbeit zu helfen.	4	5	4	3	2	4	4	5	4	5	18	4	3	4	5	16	5	3	4	5	17	4	5	2	2	13	4	4	4	2	14	5	5	5	4	19	5	5	5
31	1	6	7	5	5	5	3	2	-77	-66	-77	-77	-77	-77	-77	-77	3	4	3	3	13	5	4	4	4	17	4	5	4	4	17	3	4	3	3	13	5	4	4	5	18	5	6	3	5	19	4	5	3
39	2	6	5	5	5	5	5	1	1	SEO	4	3	4	2	3	4	5	5	5	4	19	5	4	5	5	19	4	3	4	5	16	3	3	1	1	8	4	4	4	4	16	3	4	5	4	16	5	5	4
44	1	6	1	3	4	4	1	3	-77	-66	-77	-77	-77	-77	-77	-77	3	4	4	2	13	4	3	3	4	14	3	2	2	3	10	4	4	3	3	14	4	4	2	4	14	2	3	3	2	10	3	3	4
48	2	5	1	3	1	4	4	2	-77	-66	-77	-77	-77	-77	-77	-77	4	3	3	3	13	3	4	3	3	13	4	4	4	3	15	3	3	4	2	12	3	3	3	2	11	6	6	6	6	24	3	3	2
32	2	6	1	7	2	3	1	1	4	Um Arbeitsblätter zu generieren oder Informationen zu recherchieren	3	3	3	2	4	4	4	4	4	4	16	4	4	3	4	15	3	4	4	3	14	4	3	3	3	13	4	4	4	2	14	5	5	4	5	19	3	3	4
49	1	5	2	6	7	3	24	3	-77	-66	-77	-77	-77	-77	-77	-77	3	4	3	3	13	4	3	3	4	14	3	4	3	4	14	4	3	4	3	14	3	4	3	3	13	5	5	4	5	19	5	5	5
33	2	5	1	3	1	3	1	1	1	Um Ideen für Texte zu bekommen	2	2	2	2	2	4	3	3	3	3	12	3	3	2	3	11	2	2	3	2	9	3	2	3	3	11	4	2	3	3	12	3	4	2	5	14	2	3	3
28	2	6	1	3	6	5	1	1	1	Ideen	3	3	3	4	3	3	3	3	3	4	13	4	3	3	3	13	4	4	4	4	16	3	3	3	3	12	4	3	4	3	14	6	6	6	6	24	3	3	4
23	1	4	7	3	7	5	2	3	-77	-66	-77	-77	-77	-77	-77	-77	5	5	4	3	17	5	3	4	4	16	4	4	2	2	12	3	3	3	1	10	4	4	4	3	15	5	5	5	5	20	4	5	4
36	2	5	1	2	1	4	0	4	-77	-66	-77	-77	-77	-77	-77	-77	1	1	1	1	4	3	5	3	2	13	3	4	4	2	13	1	2	5	1	9	1	1	1	1	4	4	5	4	4	17	3	2	2
19	2	4	7	2	4	4	1	3	-77	-66	-77	-77	-77	-77	-77	-77	3	4	4	4	15	5	4	5	4	18	3	4	4	2	13	3	2	3	1	9	4	4	4	2	14	4	5	6	5	20	3	3	1
42	1	5	1	2	1	3	0	4	-77	-66	-77	-77	-77	-77	-77	-77	1	1	1	1	4	2	2	2	2	8	2	2	3	3	10	2	2	2	1	7	3	2	2	2	9	4	5	4	5	18	2	4	3
39	1	6	1	3	4	4	2	3	-77	-66	-77	-77	-77	-77	-77	-77	4	4	4	4	16	5	4	4	5	18	4	4	4	3	15	2	3	4	3	12	4	4	4	1	13	5	5	4	5	19	4	5	4
34	1	5	1	8	1	3	0	2	-77	-66	-77	-77	-77	-77	-77	-77	4	2	4	3	13	3	3	2	4	12	3	3	4	3	13	2	4	3	2	11	0	3	3	3	9	4	5	5	3	17	3	4	3
26	1	5	1	3	3	5	1	3	-77	-66	-77	-77	-77	-77	-77	-77	4	3	4	2	13	4	4	3	3	14	4	4	4	2	14	3	4	3	2	12	4	2	2	2	10	4	4	4	4	16	4	4	4
35	2	5	1	3	5	4	10	3	-77	-66	-77	-77	-77	-77	-77	-77	4	4	2	2	12	3	3	4	4	14	4	2	3	4	13	4	4	3	4	15	4	3	3	4	14	4	2	2	5	13	4	2	5
36	2	6	3	2	1	3	1	2	-77	-66	-77	-77	-77	-77	-77	-77	3	2	2	3	10	4	4	3	3	14	2	3	3	1	9	2	2	3	2	9	3	3	3	1	10	5	5	5	5	20	3	2	2
59	1	5	1	1	5	5	2	3	-77	-66	-77	-77	-77	-77	-77	-77	4	4	4	5	17	5	4	5	5	19	4	4	4	2	14	2	2	4	2	10	4	4	4	1	13	6	6	6	6	24	4	4	4
40	1	5	1	3	1	5	1	2	-77	-66	-77	-77	-77	-77	-77	-77	3	3	3	3	12	3	3	3	3	12	3	3	3	3	12	3	3	3	3	12	3	3	3	3	12	4	3	3	3	13	3	4	3
38	1	5	1	6	5	5	2	1	1	Programmieren, Fragen stellen um nicht googeln zu müssen	4	3	3	4	3	4	4	4	4	4	16	5	1	4	5	15	3	4	4	4	15	1	1	1	1	4	5	3	3	1	12	6	6	6	6	24	5	5	5
32	1	5	1	3	5	5	22	1	1	optimierung und vorcshläge	1	1	2	1	2	1	4	4	5	4	17	4	5	5	5	19	4	5	4	4	17	4	5	4	4	17	5	5	4	4	18	2	1	1	2	6	5	6	6
37	2	6	1	2	2	5	1	2	-77	-66	-77	-77	-77	-77	-77	-77	2	1	1	2	6	3	5	3	3	14	1	1	2	1	5	4	1	5	4	14	2	1	2	1	6	2	3	4	6	15	4	3	1
33	2	6	1	7	1	3	2	3	-77	-66	-77	-77	-77	-77	-77	-77	3	3	2	3	11	3	3	2	3	11	3	3	4	2	12	2	2	2	3	9	2	3	3	2	10	4	5	4	5	18	3	3	3
30	1	6	1	3	5	5	4	1	4	Zusammenfassen	4	4	3	3	3	4	4	4	4	4	16	4	4	4	4	16	4	3	3	3	13	3	3	3	3	12	3	3	4	2	12	2	2	3	3	10	5	4	4
26	1	5	1	1	1	4	0	3	-77	-66	-77	-77	-77	-77	-77	-77	2	2	2	2	8	3	4	2	1	10	4	4	4	3	15	1	3	1	1	6	3	3	3	1	10	5	5	5	5	20	3	2	3
25	2	4	7	7	2	4	1	3	-77	-66	-77	-77	-77	-77	-77	-77	4	4	4	4	16	3	5	3	2	13	4	3	3	2	12	1	2	4	3	10	3	2	2	1	8	5	5	5	5	20	4	4	4
36	1	6	1	3	4	5	3	1	1	Texte verfassen	4	4	3	3	4	5	4	4	3	4	15	4	2	4	4	14	4	3	4	4	15	5	2	3	3	13	2	4	4	3	13	3	2	5	2	12	5	3	3
36	2	6	2	1	1	4	0	1	4	-99	4	2	3	2	2	2	3	2	3	2	10	2	2	3	3	10	3	3	1	3	10	3	2	3	3	11	3	2	3	2	10	5	2	6	3	16	4	4	3
40	2	5	1	2	1	3	0	3	-77	-66	-77	-77	-77	-77	-77	-77	1	1	1	1	4	1	5	1	1	8	1	1	1	1	4	1	1	5	1	8	1	1	1	1	4	3	3	3	3	12	1	1	1
44	1	5	1	3	1	5	1	1	3	Produkte kennenlernen	1	1	1	2	2	2	2	2	2	2	8	2	2	2	2	8	2	2	2	2	8	2	2	2	2	8	2	2	2	2	8	5	5	5	5	20	2	2	2
30	1	6	3	6	5	4	4	3	-77	-66	-77	-77	-77	-77	-77	-77	4	4	4	3	15	4	2	4	4	14	4	2	3	3	12	3	3	3	3	12	3	2	3	3	11	5	5	4	5	19	5	5	4
35	1	5	1	6	1	5	1	2	-77	-66	-77	-77	-77	-77	-77	-77	5	5	5	5	20	5	5	5	5	20	5	5	5	5	20	3	3	3	3	12	5	5	5	1	16	6	6	6	6	24	6	6	6
33	1	7	1	7	1	3	1	1	1	Ideen pitchen Komplexe Sachverhalte zusammen fassen.	3	3	3	2	4	4	4	4	4	5	17	3	4	4	3	14	3	3	5	2	13	3	3	3	2	11	4	4	4	1	13	4	2	3	5	14	3	4	2
36	2	7	1	5	1	3	0	3	-77	-66	-77	-77	-77	-77	-77	-77	2	2	2	2	8	4	3	3	3	13	3	3	3	3	12	3	3	2	3	11	3	3	3	2	11	5	5	5	5	20	4	5	4
40	2	6	2	2	3	4	1	1	4	Texte generieren	3	2	2	2	2	3	3	3	3	4	13	4	4	4	4	16	3	2	2	2	9	2	2	4	3	11	4	4	3	2	13	5	5	5	5	20	3	3	2
40	1	6	1	6	1	4	0	4	-77	-66	-77	-77	-77	-77	-77	-77	2	2	2	3	9	3	4	0	3	10	2	2	2	3	9	3	3	3	3	12	4	2	3	1	10	3	3	4	3	13	4	3	3
38	1	6	1	2	7	3	4	1	1	Das ist die einzige Nutzung von KI	4	3	4	4	3	5	4	4	4	4	16	4	3	4	4	15	3	3	4	3	13	4	4	2	2	12	4	4	4	3	15	5	5	5	5	20	4	4	4
32	2	5	5	2	1	4	0	1	5	durch meine Abreit wird die KI trainiert	1	5	5	5	1	1	1	1	1	1	4	1	1	1	1	4	1	1	1	1	4	1	1	1	1	4	3	1	1	1	6	4	4	4	4	16	2	4	3
39	2	6	2	7	1	3	0	1	1	Erstellen von Arbeitsaufträgen, optimieren von Informationstexten.	1	1	2	1	2	4	2	3	1	3	9	2	5	1	1	9	3	3	2	2	10	4	4	5	3	16	3	3	1	1	8	6	6	4	3	19	2	1	2
26	2	6	1	3	5	4	2	1	1	Formulierungshilfen	4	3	2	4	3	3	3	4	4	3	14	4	3	4	3	14	4	4	4	4	16	4	3	4	4	15	4	4	3	4	15	2	4	5	4	15	4	3	4
32	2	6	1	2	3	5	1	1	3	Tutorials und Anleitungen suchen; Themen- und Keywordinspiration	3	2	2	3	3	2	2	3	2	2	9	3	4	2	3	12	2	3	3	2	10	4	2	2	1	9	2	2	1	1	6	5	6	5	6	22	2	3	1
35	2	7	2	1	2	5	1	2	-77	-66	-77	-77	-77	-77	-77	-77	4	2	2	4	12	5	1	4	2	12	4	1	2	1	8	4	5	4	1	14	5	5	5	1	16	6	6	6	6	24	4	4	1
57	2	5	3	2	1	3	1	3	-77	-66	-77	-77	-77	-77	-77	-77	2	4	3	3	12	4	2	3	3	12	4	3	4	3	14	3	4	3	1	11	4	4	3	3	14	5	6	5	3	19	3	4	3
44	1	5	1	3	5	3	1	2	-77	-66	-77	-77	-77	-77	-77	-77	3	4	4	4	15	3	4	4	3	14	4	5	4	4	17	4	5	4	4	17	5	5	4	4	18	2	2	1	2	7	6	4	5
31	1	5	1	3	4	5	2	3	-77	-66	-77	-77	-77	-77	-77	-77	4	4	5	5	18	4	4	4	4	16	4	3	4	3	14	3	4	3	4	14	5	4	3	2	14	3	2	4	4	13	4	5	3
43	2	5	2	7	1	3	0	4	-77	-66	-77	-77	-77	-77	-77	-77	2	4	3	2	11	3	4	2	2	11	3	4	4	2	13	2	3	3	2	10	3	2	3	3	11	3	4	4	3	14	3	4	4
31	1	6	1	7	1	4	2	2	-77	-66	-77	-77	-77	-77	-77	-77	1	1	1	1	4	3	1	3	3	10	1	1	1	1	4	4	4	3	1	12	4	1	1	2	8	5	5	6	2	18	1	1	1
31	1	5	7	7	1	4	1	1	1	Zusammenfassen von Artikeln	2	3	4	4	3	4	4	4	3	4	15	4	4	4	3	15	3	2	5	2	12	4	4	3	3	14	2	2	2	2	8	4	3	3	3	13	3	2	2
33	1	6	1	1	5	5	2	1	2	Ideenfindung, programmoptimierung	4	5	4	4	4	4	4	4	4	4	16	4	4	4	3	15	4	4	4	4	16	4	3	4	4	15	5	4	4	4	17	5	5	2	5	17	4	5	5
59	2	5	5	7	1	3	0	4	-77	-66	-77	-77	-77	-77	-77	-77	5	4	4	5	18	5	3	4	3	15	2	2	2	4	10	1	1	1	1	4	4	3	4	1	12	6	6	3	6	21	4	5	2
35	1	5	1	3	5	4	1	1	1	Formulierung von Social Media Beiträgen im beruflichen Kontext zum Beispiel Grußworte, Stellenausschreibungen etc.	4	5	4	2	2	4	4	5	3	5	17	4	4	3	4	15	4	4	3	4	15	3	4	3	4	14	4	3	3	2	12	5	6	4	4	19	5	4	4
26	2	5	7	3	2	5	1	3	-77	-66	-77	-77	-77	-77	-77	-77	3	3	3	3	12	4	3	4	4	15	4	3	3	4	14	4	3	1	1	9	4	4	4	2	14	3	4	5	4	16	3	4	3
41	1	5	5	2	3	5	1	3	-77	-66	-77	-77	-77	-77	-77	-77	3	3	3	3	12	5	2	4	4	15	3	2	3	4	12	1	1	2	1	5	4	3	3	1	11	6	6	5	6	23	2	2	1
33	2	5	2	6	5	4	2	3	-77	-66	-77	-77	-77	-77	-77	-77	4	4	4	4	16	4	4	4	4	16	4	4	4	4	16	3	4	1	1	9	4	3	4	2	13	5	5	5	5	20	4	4	3
37	2	6	2	2	1	3	0	2	-77	-66	-77	-77	-77	-77	-77	-77	3	3	3	2	11	3	4	3	3	13	3	3	3	3	12	3	3	4	3	13	3	2	3	3	11	3	3	3	3	12	3	3	3
43	1	5	1	4	4	4	1	3	-77	-66	-77	-77	-77	-77	-77	-77	1	4	4	2	11	5	4	5	4	18	5	4	4	4	17	1	1	1	1	4	3	2	2	1	8	6	6	6	6	24	1	2	2
31	1	6	1	3	3	3	1	1	2	Vorwiegend Programmieren beruflich. Privat (mögliche Selbstständigkeit): Ideen, Ausprobieren, Programmierung	2	1	1	1	4	4	4	4	3	4	15	3	4	0	4	11	3	3	3	3	12	3	3	2	2	10	3	2	2	2	9	3	3	3	3	12	4	4	4
40	2	4	6	8	5	5	2	3	-77	-66	-77	-77	-77	-77	-77	-77	5	5	5	3	18	5	4	5	4	18	3	2	4	4	13	2	2	2	1	7	5	4	4	2	15	5	6	5	6	22	5	6	6
34	1	4	1	8	1	4	0	2	-77	-66	-77	-77	-77	-77	-77	-77	1	1	1	1	4	3	2	4	4	13	3	3	4	2	12	1	2	3	1	7	3	3	3	2	11	4	5	3	5	17	4	4	3
24	2	4	7	7	1	3	0	2	-77	-66	-77	-77	-77	-77	-77	-77	2	2	2	1	7	2	3	2	2	9	3	3	3	1	10	1	4	3	3	11	4	1	2	1	8	3	4	4	5	16	3	2	3
25	2	4	7	3	2	4	1	3	-77	-66	-77	-77	-77	-77	-77	-77	3	3	4	3	13	5	2	4	4	15	2	3	3	3	11	4	2	3	1	10	4	4	4	1	13	5	6	5	6	22	5	5	4
33	2	5	1	7	1	3	1	3	-77	-66	-77	-77	-77	-77	-77	-77	1	2	2	2	7	1	5	1	1	8	2	1	3	1	7	1	1	5	3	10	2	2	1	1	6	3	4	4	3	14	2	1	2
39	1	5	1	2	1	3	0	2	-77	-66	-77	-77	-77	-77	-77	-77	1	1	1	2	5	2	4	3	1	10	2	2	5	1	10	1	1	5	2	9	3	2	2	1	8	3	3	3	3	12	2	3	1
32	2	6	1	1	5	5	2	3	-77	-66	-77	-77	-77	-77	-77	-77	4	4	3	5	16	0	4	5	5	14	3	3	3	4	13	2	2	2	2	8	4	4	4	1	13	6	6	6	6	24	5	5	4
40	1	6	1	3	7	5	4	1	4	Sonst nichts	5	5	5	5	5	5	5	5	5	5	20	5	5	5	5	20	5	5	5	5	20	5	5	5	5	20	5	5	5	5	20	1	1	1	1	4	6	6	6
42	1	6	1	3	1	4	2	2	-77	-66	-77	-77	-77	-77	-77	-77	3	2	2	4	11	4	3	2	2	11	3	4	4	2	13	3	4	4	3	14	4	3	4	3	14	2	3	3	3	11	4	2	5
36	2	6	5	2	2	3	1	2	-77	-66	-77	-77	-77	-77	-77	-77	2	3	3	2	10	4	2	3	3	12	3	3	3	3	12	3	4	1	1	9	4	3	3	3	13	4	4	3	5	16	3	3	3
44	2	5	1	3	2	4	1	1	2	SQL schreiben	3	2	2	3	3	4	3	4	3	3	13	3	3	3	3	12	3	3	3	3	12	3	3	3	3	12	3	3	3	3	12	4	4	3	4	15	3	3	4
38	1	6	1	6	2	4	1	4	-77	-66	-77	-77	-77	-77	-77	-77	3	4	4	4	15	5	3	4	4	16	3	2	2	4	11	4	4	3	3	14	4	4	3	2	13	4	4	4	4	16	4	4	2
42	2	5	1	4	5	3	4	1	3	Ich informiere mich über verschiedene Themen aus der Medizin darüber.	4	4	4	4	4	4	4	4	4	4	16	4	4	4	4	16	4	4	4	4	16	4	4	4	4	16	4	4	4	4	16	5	5	5	5	20	5	4	4
31	2	5	1	2	1	4	0	1	1	-99	1	1	1	2	1	1	2	2	2	2	8	3	2	2	2	9	1	1	1	1	4	1	1	1	1	4	2	1	1	1	5	2	3	2	5	12	3	2	2
30	2	6	2	8	5	4	1	1	2	R Studio Skripte Generieren Texte anpassen	3	3	3	5	4	5	5	5	5	5	20	5	3	3	3	14	3	3	3	3	12	4	4	3	2	13	3	2	3	3	11	4	2	4	4	14	5	3	3
44	1	6	1	2	2	4	2	1	3	für die Arbeit	3	4	4	4	2	5	4	2	2	5	13	5	5	3	5	18	5	5	4	1	15	1	4	1	1	7	3	1	3	1	8	6	5	5	6	22	6	5	6
31	1	6	1	2	5	4	6	3	-77	-66	-77	-77	-77	-77	-77	-77	3	3	3	4	13	4	3	4	4	15	3	4	4	4	15	3	4	3	4	14	4	4	3	3	14	3	3	3	3	12	5	4	4
32	2	6	1	7	3	4	1	1	1	Personen auf Bildern identifizieren, Texte schreiben	1	1	3	3	4	4	4	3	4	4	15	4	4	3	3	14	2	2	3	2	9	3	3	1	1	8	3	3	3	1	10	2	2	3	3	10	2	2	2
33	1	7	1	7	4	5	1	1	2	Ideen, Zusammenfassung	4	1	2	2	3	4	3	5	4	4	16	4	3	4	4	15	3	3	3	4	13	2	2	2	2	8	3	3	2	1	9	5	5	5	5	20	2	3	2
37	2	5	1	3	2	3	1	3	-77	-66	-77	-77	-77	-77	-77	-77	3	3	3	3	12	4	4	3	3	14	3	3	3	2	11	3	3	3	3	12	3	3	3	3	12	4	4	4	4	16	3	3	3
41	1	6	1	2	4	3	1	3	-77	-66	-77	-77	-77	-77	-77	-77	4	4	5	4	17	4	4	3	4	15	3	3	4	4	14	3	4	3	1	11	4	4	3	4	15	5	6	6	2	19	5	4	3
27	1	6	1	6	1	4	0	2	-77	-66	-77	-77	-77	-77	-77	-77	4	4	4	4	16	4	5	4	4	17	4	4	4	4	16	4	4	4	2	14	4	4	4	4	16	5	6	3	6	20	4	4	4
41	1	5	1	3	3	5	5	2	-77	-66	-77	-77	-77	-77	-77	-77	2	4	2	1	9	4	4	4	3	15	3	3	3	1	10	2	4	4	2	12	5	4	2	1	12	6	6	5	6	23	2	3	1
58	1	5	1	3	1	4	0	4	-77	-66	-77	-77	-77	-77	-77	-77	4	3	3	3	13	3	3	2	2	10	2	2	3	2	9	4	3	2	3	12	3	2	3	3	11	4	4	4	4	16	3	3	3
43	2	6	1	3	4	4	1	4	-77	-66	-77	-77	-77	-77	-77	-77	3	4	4	3	14	4	3	4	4	15	4	4	3	4	15	2	2	2	2	8	4	4	3	3	14	3	3	3	3	12	4	4	5
41	1	6	1	3	4	5	1	3	-77	-66	-77	-77	-77	-77	-77	-77	4	4	4	4	16	5	3	5	4	17	3	4	4	3	14	4	4	3	1	12	3	3	3	4	13	6	6	6	4	22	5	5	2
31	2	6	1	7	7	4	12	1	1	Recherche, Ideen sammeln, Fragen stellen	5	5	5	3	1	5	5	5	5	5	20	5	3	5	5	18	4	2	5	4	15	5	5	2	1	13	5	5	5	5	20	6	5	6	6	23	6	6	5
33	2	7	1	7	2	4	1	3	-77	-66	-77	-77	-77	-77	-77	-77	1	2	1	1	5	4	3	4	2	13	3	3	3	4	13	5	5	4	1	15	4	3	3	2	12	6	6	6	6	24	1	2	2
27	1	6	1	3	4	5	2	1	2	Excel	3	2	3	3	3	2	3	2	3	3	11	3	4	3	3	13	3	3	4	4	14	3	3	3	2	11	3	3	3	4	13	4	4	3	4	15	2	4	3
44	1	5	1	3	2	4	1	3	-77	-66	-77	-77	-77	-77	-77	-77	3	2	3	4	12	5	2	2	2	11	5	4	4	3	16	2	2	4	1	9	3	2	1	1	7	6	5	5	6	22	2	3	3
42	2	7	1	2	3	3	1	2	-77	-66	-77	-77	-77	-77	-77	-77	3	3	3	3	12	3	3	3	3	12	3	2	4	2	11	2	2	2	0	6	2	2	2	2	8	2	2	2	2	8	5	5	4
38	1	5	1	1	1	4	0	1	1	Mit einem Übersetzungsprogramm kann ich sogar Fachtexte in andere Sprachen übersetzen. Das funktioniert noch nicht perfekt. Aber das geht viel schneller, weil ich einzelne Vokabeln nicht nachschlagen muss und nur wenig tippen brauche. Manchmal stimmen die Formulierungen nicht so ganz. Aber einmal überlesen ist dann schneller gemacht als alles selbst zu übersetzen. Ansonsten wird die Suchmaschine …	3	1	2	1	1	4	4	4	4	4	16	4	4	3	2	13	4	2	4	2	12	2	1	3	2	8	4	3	2	1	10	4	4	4	5	17	3	3	4
43	2	6	1	3	5	4	8	2	-77	-66	-77	-77	-77	-77	-77	-77	3	3	4	3	13	4	3	3	2	12	4	3	4	4	15	3	3	4	3	13	3	3	2	3	11	4	3	3	3	13	5	3	4
36	1	7	1	7	3	4	1	2	-77	-66	-77	-77	-77	-77	-77	-77	4	3	4	4	15	5	5	5	2	17	3	4	2	1	10	4	5	5	3	17	3	3	4	1	11	6	6	6	6	24	5	5	5
26	2	5	7	2	1	4	0	2	-77	-66	-77	-77	-77	-77	-77	-77	2	4	4	4	14	4	3	4	4	15	3	3	3	2	11	2	2	2	2	8	4	4	4	3	15	4	5	5	5	19	2	4	2
43	1	6	5	2	2	3	1	3	-77	-66	-77	-77	-77	-77	-77	-77	3	3	3	2	11	4	4	4	4	16	3	3	3	2	11	3	3	3	3	12	3	4	3	2	12	3	5	4	5	17	3	3	3
45	2	6	1	3	4	4	2	1	1	Ideenfindung. Email campaigns, photobearbeitung	3	3	4	4	4	5	5	5	5	5	20	5	4	4	4	17	3	3	3	4	13	3	3	3	2	11	4	4	3	1	12	5	5	5	5	20	4	5	4
31	2	5	7	8	3	4	1	3	-77	-66	-77	-77	-77	-77	-77	-77	1	1	1	1	4	3	4	2	2	11	3	2	3	3	11	1	1	1	1	4	4	1	1	1	7	5	5	4	5	19	4	3	3
39	2	7	1	3	1	5	0	1	3	-99	1	1	2	1	1	3	2	2	2	3	9	3	4	2	3	12	3	2	2	2	9	2	2	2	2	8	2	1	2	1	6	6	6	6	6	24	1	1	1
34	2	5	1	1	2	3	1	3	-77	-66	-77	-77	-77	-77	-77	-77	4	4	4	5	17	5	4	3	3	15	3	2	3	4	12	3	4	4	2	13	4	4	3	1	12	5	6	5	5	21	4	5	2
44	2	6	5	3	3	5	3	1	0	Wird in vielen Bereichen angewendet sowohl Recherchen, Simulation und Inspiration als auch Text- und Bilderstellung	4	4	4	4	4	5	5	5	5	5	20	5	3	5	5	18	5	5	5	5	20	5	5	1	1	12	5	5	5	3	18	6	6	6	6	24	6	6	2
22	2	5	7	2	5	4	1	3	-77	-66	-77	-77	-77	-77	-77	-77	3	3	1	1	8	1	2	1	1	5	1	1	1	1	4	1	1	1	1	4	1	1	1	1	4	6	6	5	6	23	1	1	1
29	1	6	1	3	7	5	25	1	1	Informationen, allgemeine Fragen, Meinung	5	5	5	4	5	5	5	5	5	5	20	5	5	5	5	20	5	5	5	4	19	3	1	2	3	9	5	5	5	5	20	5	6	1	6	18	6	6	6
32	1	5	1	6	5	4	4	1	2	Inspiration	4	4	4	3	3	4	4	5	5	4	18	4	3	4	3	14	4	3	4	4	15	3	3	4	3	13	3	4	3	3	13	2	2	4	4	12	4	4	4
34	1	5	1	2	4	4	1	3	-77	-66	-77	-77	-77	-77	-77	-77	1	5	4	1	11	5	5	5	3	18	4	5	5	5	19	2	1	4	3	10	4	1	3	2	10	6	6	6	6	24	6	5	5
30	1	6	2	6	5	3	15	1	3	Forschungsseminare und mehr	4	4	4	4	3	4	4	5	4	4	17	4	2	4	4	14	3	4	4	4	15	4	4	4	3	15	4	4	4	4	16	3	4	3	5	15	3	4	3
35	2	5	1	3	3	3	1	2	-77	-66	-77	-77	-77	-77	-77	-77	3	2	2	2	9	3	3	3	3	12	3	3	3	2	11	2	2	2	2	8	3	3	3	2	11	4	4	5	4	17	3	2	2
28	2	5	1	3	2	4	1	2	-77	-66	-77	-77	-77	-77	-77	-77	3	4	3	2	12	5	3	5	4	17	3	2	3	4	12	3	3	2	2	10	4	3	3	2	12	4	4	4	4	16	4	3	3
33	1	5	1	7	6	5	2	1	4	Ansätze sammeln und Texte inhaltlich sowie auf Grammatik und Rechtschreibung zu prüfen	4	5	4	5	4	5	4	4	4	5	17	5	3	4	5	17	4	4	3	4	15	4	3	4	5	16	5	5	4	3	17	5	6	5	2	18	6	5	5
30	2	6	1	3	6	3	40	1	1	-	4	2	2	4	3	2	3	2	4	3	12	2	4	3	3	12	5	3	3	2	13	4	3	3	4	14	3	4	4	4	15	2	4	3	4	13	4	2	3
33	2	6	6	3	2	4	3	4	-77	-66	-77	-77	-77	-77	-77	-77	5	5	5	5	20	5	5	5	5	20	4	3	3	3	13	5	4	4	3	16	5	5	5	3	18	5	6	5	5	21	5	4	4
34	2	6	1	3	3	5	1	1	1	-99	3	1	2	2	3	4	4	4	3	4	15	1	3	3	2	9	4	4	4	4	16	3	3	3	1	10	4	3	3	1	11	5	6	5	6	22	1	2	3
27	1	5	1	2	1	4	0	1	1	Nix mehr	1	1	1	2	3	4	2	4	3	3	12	3	3	4	2	12	2	3	2	3	10	2	2	3	3	10	2	3	2	1	8	3	3	5	5	16	3	3	2
47	2	5	2	3	6	3	2	1	1	Texte verfassen, fragen klären	3	4	4	1	1	5	5	2	4	4	15	5	5	5	5	20	3	3	4	4	14	5	4	2	2	13	3	4	4	2	13	3	1	5	3	12	4	5	4
36	1	5	1	6	5	5	8	3	-77	-66	-77	-77	-77	-77	-77	-77	4	4	5	5	18	4	5	4	4	17	4	4	5	4	17	4	3	5	4	16	4	3	3	4	14	2	2	2	2	8	5	5	5
38	1	6	1	5	3	4	1	2	-77	-66	-77	-77	-77	-77	-77	-77	2	4	4	3	13	5	3	4	4	16	3	3	4	4	14	2	2	4	4	12	5	5	4	3	17	5	5	5	5	20	4	5	4
25	2	5	1	7	2	3	1	3	-77	-66	-77	-77	-77	-77	-77	-77	2	4	3	2	11	4	4	4	4	16	3	2	3	2	10	4	4	4	2	14	4	3	3	2	12	4	5	5	4	18	4	3	2
34	2	6	1	1	5	5	3	2	-77	-66	-77	-77	-77	-77	-77	-77	4	4	4	4	16	4	3	4	4	15	4	4	4	3	15	4	4	4	4	16	5	4	4	3	16	5	5	4	5	19	5	4	4
31	1	6	1	6	4	5	1	3	-77	-66	-77	-77	-77	-77	-77	-77	4	3	3	3	13	4	4	4	4	16	4	4	5	4	17	4	4	2	3	13	4	4	3	2	13	4	4	4	5	17	3	3	3
26	2	5	1	3	5	4	3	1	3	recherche, brainstorming	4	2	2	1	2	5	3	3	2	4	12	5	4	3	4	16	4	3	4	3	14	2	1	3	3	9	4	3	2	2	11	6	6	5	6	23	4	3	3
45	2	6	1	1	5	3	1	1	1	Rechtschreibkorrektur	3	1	2	2	2	4	3	4	4	4	15	3	2	3	2	10	4	3	3	4	14	4	3	2	4	13	3	4	3	4	14	5	5	3	2	15	4	4	3
29	2	6	1	7	3	3	1	1	1	Übertragung in einfache Sprache	2	1	2	3	2	4	3	3	3	4	13	3	4	2	4	13	2	2	2	2	8	3	2	1	1	7	3	2	2	1	8	3	2	2	4	11	3	3	3
34	1	7	1	3	7	5	7	1	2	x	3	3	2	3	3	3	3	3	2	3	11	3	3	3	3	12	3	2	3	3	11	2	2	2	3	9	2	2	2	3	9	5	4	5	5	19	3	3	3
34	1	7	1	3	7	5	8	1	2	x	4	4	3	3	3	3	4	3	2	3	12	2	3	3	1	9	2	2	3	3	10	3	2	3	2	10	3	3	3	3	12	5	4	4	5	18	3	3	2
42	1	5	1	3	5	4	2	1	4	Texte zusammenstellen	3	4	4	4	3	4	4	4	3	4	15	4	5	4	4	17	4	5	4	3	16	4	4	5	4	17	3	4	4	4	15	5	5	3	5	18	5	5	5
40	1	6	1	7	3	3	1	3	-77	-66	-77	-77	-77	-77	-77	-77	3	5	5	5	18	5	5	4	3	17	1	1	4	3	9	1	4	2	1	8	5	4	4	1	14	4	4	4	3	15	6	4	5
31	2	6	6	2	1	4	0	2	-77	-66	-77	-77	-77	-77	-77	-77	1	2	1	3	7	3	5	3	3	14	3	3	3	2	11	1	1	1	1	4	3	1	3	1	8	6	6	6	6	24	4	3	3
45	2	6	1	5	1	5	1	4	-77	-66	-77	-77	-77	-77	-77	-77	2	3	3	2	10	4	5	2	2	13	4	4	4	3	15	1	1	1	1	4	3	3	2	1	9	6	6	5	5	22	4	2	2
27	1	5	7	3	5	4	1	3	-77	-66	-77	-77	-77	-77	-77	-77	3	5	5	0	13	5	4	4	3	16	5	4	5	2	16	1	2	3	2	8	4	1	2	1	8	3	2	4	4	13	2	3	1
34	1	4	1	8	1	3	1	3	-77	-66	-77	-77	-77	-77	-77	-77	1	1	1	1	4	2	5	1	2	10	2	2	2	2	8	1	1	2	3	7	1	1	1	1	4	6	6	6	6	24	1	1	1
45	2	5	1	1	5	4	3	3	-77	-66	-77	-77	-77	-77	-77	-77	4	4	3	3	14	4	5	3	4	16	3	2	4	2	11	3	3	2	2	10	3	2	3	2	10	3	3	4	3	13	3	2	2
40	2	5	1	3	2	5	1	1	1	Für das Umschreiben von Texten, Inspiration	3	2	4	3	2	4	4	4	3	4	15	3	5	3	3	14	4	3	4	1	12	2	4	3	1	10	3	2	2	1	8	5	6	6	6	23	2	3	1
27	2	6	1	6	5	4	3	1	4	Ideen generieren, Personas erstellen, Schnell Infos einholen	4	3	4	4	2	4	3	4	4	4	15	5	4	3	3	15	4	4	3	3	14	3	3	3	3	12	4	4	4	2	14	5	6	4	6	21	3	2	3
28	2	6	2	2	6	4	3	1	3	Programmieren, Excel	3	4	4	3	4	5	3	2	3	3	11	4	4	4	3	15	3	3	4	3	13	3	4	4	3	14	4	4	4	3	15	3	3	2	3	11	5	4	5
35	2	7	1	3	4	4	2	2	-77	-66	-77	-77	-77	-77	-77	-77	3	2	3	4	12	4	4	4	4	16	2	2	5	1	10	4	3	2	1	10	3	3	3	1	10	4	4	4	4	16	4	4	4
22	1	6	5	6	6	5	5	1	2	Für die Verbesserung und Übersetzung von Texten	4	5	4	4	4	4	4	0	4	4	12	4	4	5	3	16	4	5	4	5	18	3	4	4	5	16	4	4	4	5	17	1	1	2	2	6	5	6	6
28	2	6	1	2	7	4	1	1	1	Blogposts, Emails umschreiben	5	0	5	3	5	5	5	5	5	5	20	5	4	4	4	17	0	2	4	3	9	5	4	4	4	17	4	4	5	3	16	4	5	4	4	17	4	5	2
32	2	5	1	2	1	4	7	2	-77	-66	-77	-77	-77	-77	-77	-77	2	2	3	2	9	4	4	4	3	15	4	4	4	4	16	2	2	1	1	6	3	3	3	1	10	6	6	4	5	21	4	2	4
27	2	6	1	3	3	5	1	2	-77	-66	-77	-77	-77	-77	-77	-77	3	3	3	3	12	3	4	2	2	11	4	4	4	3	15	2	2	5	3	12	2	2	2	1	7	4	5	4	5	18	2	2	2
32	1	5	1	6	6	5	20	1	2	Ideen generieren und Arbeit und Software verbessern	4	5	0	5	4	5	5	4	5	5	19	5	4	5	5	19	5	3	5	5	18	5	4	3	2	14	5	5	0	4	14	5	5	6	5	21	5	5	6
35	2	5	1	4	5	4	3	3	-77	-66	-77	-77	-77	-77	-77	-77	4	4	5	4	17	5	3	5	5	18	4	4	4	4	16	5	4	4	4	17	5	4	4	2	15	6	6	5	5	22	5	5	5
31	2	6	1	3	5	4	1	3	-77	-66	-77	-77	-77	-77	-77	-77	4	4	5	5	18	5	4	4	4	17	4	3	3	4	14	3	4	4	4	15	4	2	4	4	14	6	6	6	5	23	4	4	4
25	1	5	7	1	3	4	1	3	-77	-66	-77	-77	-77	-77	-77	-77	5	4	4	4	17	5	4	5	3	17	3	3	2	3	11	3	2	3	2	10	4	3	3	1	11	4	5	3	3	15	3	4	2
30	1	5	2	3	3	3	1	1	1	Ideen sammeln, Texte korrigieren	2	3	4	3	1	5	3	4	4	5	16	5	4	4	2	15	4	2	3	1	10	2	2	1	1	6	4	3	4	1	12	2	4	3	5	14	5	2	3
27	1	6	1	7	3	4	3	2	-77	-66	-77	-77	-77	-77	-77	-77	3	3	3	4	13	3	4	4	4	15	3	4	4	3	14	4	3	3	3	13	3	3	4	3	13	5	6	5	5	21	4	4	4
32	1	5	1	3	5	4	2	1	4	Ideen für Texte generieren	4	4	4	4	5	4	3	4	3	5	15	3	4	5	4	16	3	4	4	4	15	4	4	3	3	14	3	4	5	5	17	5	5	5	5	20	5	4	5
36	1	6	1	1	5	5	8	1	2	Organisation	4	5	5	5	5	5	5	5	5	5	20	5	5	5	5	20	5	5	5	5	20	5	5	5	4	19	5	5	5	3	18	6	6	6	6	24	6	6	6
33	2	5	1	3	1	5	0	4	-77	-66	-77	-77	-77	-77	-77	-77	2	2	2	2	8	4	4	4	3	15	3	2	3	1	9	1	1	5	3	10	3	3	3	1	10	4	4	4	3	15	3	2	2
28	1	5	1	6	7	5	10	1	3	um Ideen zu generieren und zu programmieren	4	4	5	5	2	5	5	5	5	5	20	5	5	4	5	19	5	5	5	4	19	4	5	2	2	13	5	5	5	1	16	6	6	6	6	24	6	5	6
25	2	6	7	2	6	5	8	3	-77	-66	-77	-77	-77	-77	-77	-77	5	5	5	5	20	5	5	5	5	20	5	5	5	5	20	3	3	2	1	9	5	5	5	5	20	4	4	4	3	15	4	3	2
32	2	6	1	3	5	5	3	2	-77	-66	-77	-77	-77	-77	-77	-77	5	5	5	5	20	5	3	3	4	15	5	5	5	4	19	2	2	2	2	8	4	4	4	2	14	5	5	5	4	19	4	4	4
30	2	5	1	6	7	5	30	1	1	V	5	5	5	5	5	5	5	5	5	5	20	5	5	5	5	20	5	5	5	5	20	5	5	5	5	20	5	5	5	4	19	1	1	1	1	4	6	6	6
25	2	5	1	6	7	5	30	1	2	H	5	5	5	5	5	5	5	5	5	5	20	5	5	5	5	20	5	5	5	5	20	5	4	5	4	18	5	5	5	5	20	2	2	2	2	8	5	5	5
32	2	6	2	7	6	4	3	3	-77	-66	-77	-77	-77	-77	-77	-77	5	5	5	5	20	5	4	4	4	17	4	3	5	3	15	5	5	4	5	19	5	5	3	3	16	3	2	3	6	14	4	4	6
29	2	6	1	6	5	4	38	1	3	weiß nicht	3	3	3	3	3	3	3	3	3	3	12	3	3	3	3	12	3	3	3	3	12	3	3	3	3	12	3	3	3	3	12	4	4	4	4	16	3	3	3
31	1	6	7	5	6	5	5	2	-77	-66	-77	-77	-77	-77	-77	-77	3	5	4	4	16	5	4	4	4	17	4	3	4	5	16	3	3	1	1	8	4	4	4	3	15	5	5	3	4	17	3	5	2
31	1	6	7	5	6	5	5	2	-77	-66	-77	-77	-77	-77	-77	-77	4	5	4	4	17	4	5	0	4	13	4	5	4	4	17	4	5	1	1	11	5	4	4	3	16	4	4	3	4	15	4	5	2
33	2	6	1	1	6	5	12	1	2	Ideen generieren	5	5	5	4	5	5	5	5	5	5	20	5	4	5	5	19	5	5	5	2	17	5	5	5	5	20	5	5	5	5	20	6	6	6	6	24	6	6	6
32	2	3	2	7	4	4	5	2	-77	-66	-77	-77	-77	-77	-77	-77	4	3	4	4	15	5	4	5	3	17	3	4	4	3	14	2	4	4	3	13	5	4	4	5	18	3	3	5	3	14	4	4	2
27	2	6	1	1	2	4	1	1	1	Recherchieren	2	1	2	2	2	3	3	3	3	3	12	3	4	3	4	14	4	2	3	2	11	2	2	2	2	8	3	3	3	1	10	6	6	5	6	23	3	3	3
32	2	6	2	2	1	3	1	3	-77	-66	-77	-77	-77	-77	-77	-77	1	1	1	1	4	3	5	1	1	10	4	3	4	2	13	1	1	1	1	4	3	1	2	1	7	6	6	6	6	24	1	1	1
35	1	6	1	1	6	5	10	3	-77	-66	-77	-77	-77	-77	-77	-77	5	5	5	5	20	5	5	5	5	20	5	5	5	5	20	5	5	5	5	20	5	5	5	4	19	5	6	6	6	23	6	6	6
29	2	3	1	3	5	5	10	1	4	einiges	4	4	3	4	4	5	3	4	3	5	15	5	4	0	5	14	5	3	3	3	14	4	4	4	3	15	5	4	3	5	17	5	5	5	5	20	5	5	4
30	2	6	6	2	1	4	0	3	-77	-66	-77	-77	-77	-77	-77	-77	5	5	5	5	20	5	4	5	3	17	4	3	4	4	15	1	2	1	1	5	4	5	4	3	16	6	6	6	5	23	5	6	6
29	2	6	1	6	5	4	38	1	3	weiß nicht	3	3	3	3	3	3	3	3	3	3	12	3	3	3	3	12	3	3	3	3	12	3	3	3	3	12	3	3	3	3	12	4	4	4	4	16	3	3	3
30	1	6	1	1	7	5	5	1	4	Programming	5	3	5	4	3	3	4	4	3	5	16	3	5	4	4	16	2	3	4	4	13	5	4	2	3	14	5	5	4	3	17	2	3	3	3	11	5	3	4
28	1	7	2	6	7	5	5	3	-77	-66	-77	-77	-77	-77	-77	-77	5	4	5	4	18	5	5	4	5	19	5	4	5	4	18	3	4	5	4	16	5	4	0	4	13	6	2	2	1	11	4	5	6
27	2	6	1	2	1	3	0	3	-77	-66	-77	-77	-77	-77	-77	-77	4	4	4	4	16	4	4	4	3	15	3	3	3	3	12	4	5	2	2	13	3	4	4	1	12	5	6	5	5	21	4	3	3
41	2	6	1	2	1	4	1	3	-77	-66	-77	-77	-77	-77	-77	-77	1	1	1	1	4	3	4	2	2	11	3	3	4	3	13	2	1	3	3	9	3	1	2	1	7	4	5	5	4	18	4	2	4
29	2	6	1	2	5	4	40	1	2	Weiß nicht	3	3	3	3	3	3	3	3	3	3	12	3	3	3	3	12	2	3	3	3	11	3	3	3	4	13	3	3	3	3	12	3	4	3	3	13	4	4	3
27	2	6	1	6	5	5	5	1	2	Erstellen von spezifischen code Zusammenstellung, debugging, oder zum suchen Möglichkeiten in einem spezifischen Programm	4	2	1	2	1	4	3	3	3	5	14	5	5	4	5	19	2	2	4	3	11	3	4	3	3	13	5	5	5	1	16	6	6	6	6	24	5	3	1
27	2	4	1	8	1	3	0	2	-77	-66	-77	-77	-77	-77	-77	-77	3	2	2	1	8	2	4	2	2	10	4	4	4	3	15	1	1	1	1	4	3	2	2	1	8	5	5	5	5	20	3	3	3
34	2	6	1	2	1	4	0	1	1	Nur zum Text erstellen im gewerblichen Kontext	2	3	2	1	3	2	3	3	3	4	13	4	5	4	4	17	3	2	3	2	10	1	2	4	2	9	3	4	3	1	11	2	3	2	3	10	3	2	3
34	2	6	1	7	7	5	12	1	2	Daten programmieren und analysieren	4	5	3	5	4	4	5	4	5	5	19	5	2	4	5	16	5	4	4	5	18	4	5	4	5	18	5	3	5	5	18	3	1	3	6	13	4	4	3
33	1	6	1	3	5	4	5	1	3	Recherchieren von Informationen	4	3	3	2	4	4	4	4	4	3	15	4	4	3	4	15	3	4	3	3	13	2	2	2	3	9	4	4	4	3	15	4	4	5	4	17	4	4	3
37	2	6	1	7	1	5	2	2	-77	-66	-77	-77	-77	-77	-77	-77	3	3	2	1	9	4	4	4	4	16	4	4	4	4	16	1	3	4	3	11	4	3	3	2	12	4	3	3	5	15	4	4	4
28	2	6	1	7	7	5	20	1	1	kontrolle der finanzen	5	5	5	5	5	5	5	5	5	5	20	5	5	5	5	20	5	5	5	5	20	5	5	5	5	20	5	5	5	5	20	1	1	1	1	4	6	6	6
32	2	3	3	8	1	3	0	3	-77	-66	-77	-77	-77	-77	-77	-77	2	2	2	3	9	2	4	1	1	8	3	2	3	1	9	3	3	3	3	12	3	2	2	1	8	4	3	4	3	14	2	2	2
34	2	3	1	8	1	3	2	1	1	-99	2	3	3	3	2	3	3	3	4	3	13	3	3	2	2	10	3	3	3	3	12	2	3	4	2	11	3	3	2	1	9	4	4	4	4	16	2	3	3
29	1	6	1	3	4	5	1	1	1	-99	3	2	2	2	2	5	5	5	4	5	19	5	2	5	5	17	3	3	3	3	12	1	2	5	3	11	4	3	3	1	11	5	6	4	5	20	4	4	3
18	2	3	7	7	5	4	2	1	1	Texte zusammenfassen,	4	3	4	5	2	4	5	4	5	4	18	4	4	4	3	15	4	4	4	3	15	2	4	5	2	13	4	4	3	2	13	6	5	4	5	20	5	4	5
23	2	6	2	2	7	4	5	3	-77	-66	-77	-77	-77	-77	-77	-77	5	5	5	3	18	5	3	5	5	18	5	5	5	5	20	3	3	3	3	12	5	4	5	5	19	6	6	5	6	23	5	5	5
32	2	6	2	3	3	4	0	1	5	Übersetzung	2	1	2	2	3	3	3	4	2	3	12	3	5	2	1	11	3	3	3	1	10	2	1	3	1	7	3	2	1	1	7	5	6	4	6	21	3	3	3
30	2	6	1	1	7	5	2	1	1	textekorrekturen, programmieren etc	2	4	5	4	2	5	5	5	4	0	14	5	4	5	5	19	4	3	5	4	16	4	4	4	5	17	3	4	5	4	16	5	5	2	5	17	5	5	4
27	2	6	1	5	1	4	0	2	-77	-66	-77	-77	-77	-77	-77	-77	2	2	2	1	7	2	1	1	3	7	3	3	1	3	10	1	1	1	2	5	4	1	3	1	9	5	6	5	6	22	2	4	4
35	2	3	1	8	1	3	10	4	-77	-66	-77	-77	-77	-77	-77	-77	3	3	3	3	12	3	3	3	3	12	3	3	3	3	12	3	2	3	3	11	3	3	3	1	10	4	3	3	4	14	3	4	4
33	2	3	1	8	1	4	0	3	-77	-66	-77	-77	-77	-77	-77	-77	3	3	3	3	12	3	4	3	3	13	4	2	3	2	11	1	1	1	2	5	3	3	1	1	8	3	3	2	4	12	2	2	1
34	2	6	1	2	3	4	1	1	3	Formulieren, suchen von Unterrichtsmaterialien	2	2	1	2	4	4	3	4	4	4	15	4	5	3	2	14	2	3	4	2	11	2	3	4	4	13	2	3	4	1	10	5	4	4	4	17	5	2	3
28	2	6	1	7	4	4	1	1	1	-99	2	2	3	4	2	3	4	3	3	4	14	4	4	4	3	15	3	3	4	3	13	3	3	2	2	10	3	3	4	2	12	4	4	5	5	18	4	2	2
35	2	6	7	2	7	4	14	3	-77	-66	-77	-77	-77	-77	-77	-77	4	5	4	4	17	5	4	3	4	16	4	4	5	4	17	3	3	3	4	13	5	4	4	4	17	3	3	4	3	13	3	3	3
29	2	6	1	2	1	3	1	2	-77	-66	-77	-77	-77	-77	-77	-77	2	1	1	3	7	3	4	4	2	13	2	2	2	3	9	3	4	4	3	14	4	3	2	2	11	3	4	3	5	15	3	1	2
32	1	7	1	6	7	4	21	1	2	Zeichnungen und Planung	3	4	5	3	2	4	4	4	4	4	16	4	4	4	4	16	3	2	3	4	12	4	4	2	2	12	2	2	4	4	12	5	6	5	5	21	5	5	5
33	2	3	1	8	4	4	3	3	-77	-66	-77	-77	-77	-77	-77	-77	4	4	4	3	15	5	5	4	4	18	4	4	4	4	16	4	4	1	1	10	4	4	4	1	13	6	6	6	6	24	6	6	6
30	1	6	1	3	6	4	3	2	-77	-66	-77	-77	-77	-77	-77	-77	4	4	4	4	16	3	3	4	4	14	3	4	3	4	14	3	4	3	4	14	3	3	3	2	11	4	5	3	4	16	3	2	2
31	2	6	1	7	7	3	7	1	1	Generieren von Bildern oder Ideen, helfen mit E-Mails, fun facts herausfinden	5	3	5	4	3	5	5	5	5	5	20	5	3	4	5	17	4	4	4	3	15	4	4	3	1	12	5	5	5	4	19	5	5	5	5	20	6	6	5
25	2	6	1	3	5	5	5	1	1	texte	4	4	4	3	4	4	4	4	5	5	18	5	5	5	5	20	4	5	4	4	17	3	4	3	3	13	5	5	4	3	17	6	6	5	5	22	5	5	5
25	2	3	2	8	3	2	1	3	-77	-66	-77	-77	-77	-77	-77	-77	4	4	3	4	15	2	3	3	4	12	3	4	4	5	16	3	4	4	3	14	3	4	3	3	13	2	4	2	3	11	5	3	5
28	2	6	2	4	5	4	2	3	-77	-66	-77	-77	-77	-77	-77	-77	4	4	4	4	16	4	4	4	4	16	4	4	4	4	16	4	4	2	1	11	5	3	3	1	12	6	6	6	6	24	4	3	4
34	2	6	1	2	3	5	1	1	4	-99	2	2	1	2	2	5	5	4	4	5	18	5	5	5	5	20	3	2	4	2	11	3	3	1	1	8	5	5	5	1	16	6	6	6	6	24	4	4	2
28	2	6	1	7	6	5	20	1	3	buchaltung	5	5	5	5	5	5	5	5	5	5	20	5	5	5	5	20	5	5	4	4	18	5	5	5	1	16	5	5	5	3	18	6	6	6	6	24	6	6	1
35	2	3	1	8	5	5	1	2	-77	-66	-77	-77	-77	-77	-77	-77	1	1	1	2	5	2	5	3	2	12	4	3	5	3	15	2	1	1	1	5	3	1	3	1	8	2	3	3	5	13	2	3	3
27	2	4	1	3	7	5	3	3	-77	-66	-77	-77	-77	-77	-77	-77	4	3	3	4	14	5	5	5	5	20	4	4	4	2	14	3	3	3	1	10	2	3	4	2	11	5	4	5	5	19	2	5	2
18	1	3	7	8	1	4	1	1	4	Ich muss in der Schule manchmal chatGPT zum Zweck des Abgleichens mit meiner eigenen Arbeit verwendnen.	1	1	3	4	1	1	1	2	1	2	6	1	5	1	1	8	5	5	3	1	14	3	4	5	5	17	1	1	1	5	8	1	1	1	1	4	1	1	1
21	2	4	6	8	1	3	0	3	-77	-66	-77	-77	-77	-77	-77	-77	2	1	1	1	5	4	5	4	4	17	1	1	3	1	6	1	1	3	1	6	3	1	1	1	6	6	6	6	6	24	3	1	4
33	2	6	1	7	4	4	2	1	4	Zur Erstellung von Bildmaterial, zur Inspiration bei der Erstellung von Unterrichtsmaterial, für Übersezungen	4	2	3	3	3	4	4	3	3	4	14	3	4	3	3	13	3	3	3	2	11	3	3	2	2	10	3	3	3	1	10	6	5	5	6	22	3	3	4
33	2	4	1	8	3	4	1	1	1	In der Tätigkeit als Erzieherin: Um Beiträge für die Familien in der Kita-App zu verfassen, Ebtwicklungsberichte zu schreiben oder die Kita Konzeption zu aktualisieren mit neuen Punkten, die wir erarbeiten Als Qualitätsbeauftragte: Um Kapitel für das Handbuch oder Prozessbeschreibungen zu verfassen, um Auditberichte schneller zu schreiben, um größere Datenmengen schneller für Managementbewertunge…	3	3	1	1	2	4	4	5	5	5	19	5	5	3	3	16	4	3	3	3	13	3	4	2	1	10	4	3	4	1	12	6	6	4	6	22	1	1	1
25	2	6	1	4	4	2	2	3	-77	-66	-77	-77	-77	-77	-77	-77	4	4	3	3	14	4	4	3	4	15	3	3	4	3	13	3	4	4	4	15	4	3	3	3	13	4	2	4	3	13	5	3	4
32	2	7	1	1	6	5	15	1	2	Harte Arbeit	5	5	5	5	5	5	5	5	5	5	20	5	5	5	5	20	5	5	5	5	20	5	4	5	1	15	5	5	5	1	16	6	6	6	6	24	6	6	6
27	2	3	1	8	1	3	0	4	-77	-66	-77	-77	-77	-77	-77	-77	1	1	1	1	4	1	1	1	1	4	1	1	1	1	4	1	1	1	1	4	1	1	1	1	4	6	6	6	6	24	1	2	2
33	2	6	1	2	1	4	1	3	-77	-66	-77	-77	-77	-77	-77	-77	4	4	4	4	16	5	3	4	4	16	3	3	4	3	13	4	4	2	2	12	4	4	4	3	15	4	5	5	5	19	5	4	5
32	2	4	1	8	1	4	0	1	4	-99	2	2	3	3	4	4	3	3	3	3	12	4	5	4	3	16	3	2	3	2	10	3	3	2	2	10	3	2	3	1	9	4	4	3	4	15	2	2	2
24	1	4	2	6	5	5	28	1	2	-99	5	5	5	4	5	4	5	4	5	4	18	4	4	5	5	18	5	4	5	4	18	5	4	3	4	16	5	3	5	5	18	4	4	1	2	11	6	6	6
25	2	3	5	8	3	3	1	1	5	Bildbearbeitung	2	3	2	1	1	5	3	4	3	3	13	3	5	2	2	12	4	3	4	2	13	2	1	3	2	8	3	3	4	2	12	5	4	4	4	17	3	2	1
32	2	6	2	7	1	3	0	2	-77	-66	-77	-77	-77	-77	-77	-77	1	1	1	1	4	2	1	1	1	5	3	3	4	4	14	1	1	1	1	4	3	1	3	2	9	6	6	6	6	24	1	1	1
34	2	3	1	8	1	3	1	4	-77	-66	-77	-77	-77	-77	-77	-77	1	2	2	3	8	2	4	2	2	10	3	3	4	2	12	3	3	1	1	8	3	2	2	1	8	6	6	6	6	24	3	4	3
31	2	6	1	2	4	5	2	1	1	t4wres	3	3	3	3	3	3	3	3	3	3	12	3	3	3	3	12	3	3	3	3	12	3	3	3	3	12	3	3	3	3	12	3	3	3	3	12	4	4	4
34	1	6	3	7	5	4	1	3	-77	-66	-77	-77	-77	-77	-77	-77	4	4	3	4	15	5	4	3	3	15	4	4	4	3	15	4	5	3	1	13	4	4	4	1	13	6	6	5	6	23	4	2	1
34	2	6	1	2	3	4	1	1	1	Ideengenerierung	3	2	2	3	2	5	4	3	2	3	12	4	5	3	3	15	3	2	4	4	13	1	2	1	1	5	3	3	3	2	11	5	5	4	6	20	4	4	3
26	2	3	2	8	3	4	2	2	-77	-66	-77	-77	-77	-77	-77	-77	3	2	2	3	10	3	4	3	3	13	3	3	3	3	12	2	2	3	2	9	4	4	3	2	13	6	6	4	6	22	3	2	3
34	1	6	1	3	5	5	5	3	-77	-66	-77	-77	-77	-77	-77	-77	5	5	5	4	19	5	5	5	5	20	5	5	5	5	20	3	5	5	1	14	5	5	5	1	16	6	6	6	6	24	6	6	6
32	2	6	1	7	1	4	1	3	-77	-66	-77	-77	-77	-77	-77	-77	3	4	3	4	14	4	4	4	4	16	3	3	4	4	14	3	3	2	1	9	4	3	3	2	12	6	6	5	5	22	5	4	4
55	1	3	4	5	6	3	5	3	-77	-66	-77	-77	-77	-77	-77	-77	1	1	2	1	5	2	1	1	1	5	1	1	1	1	4	1	1	1	1	4	0	1	1	1	3	3	3	3	4	13	3	3	3
35	2	3	1	8	1	4	2	3	-77	-66	-77	-77	-77	-77	-77	-77	1	1	1	1	4	1	1	1	1	4	3	2	3	3	11	3	2	3	3	11	2	3	3	2	10	3	4	4	4	15	4	2	3
25	2	4	1	8	1	3	0	3	-77	-66	-77	-77	-77	-77	-77	-77	1	2	2	1	6	1	3	2	2	8	2	2	4	2	10	4	3	1	1	9	3	1	3	2	9	4	4	4	4	16	2	3	3
30	2	3	1	8	2	3	1	4	-77	-66	-77	-77	-77	-77	-77	-77	3	1	1	4	9	5	5	4	3	17	2	3	2	4	11	1	1	2	1	5	4	3	4	1	12	4	2	5	6	17	5	1	4
26	2	3	6	8	1	3	2	3	-77	-66	-77	-77	-77	-77	-77	-77	4	3	3	4	14	5	4	3	4	16	3	3	3	1	10	1	2	3	2	8	4	3	4	2	13	4	6	4	5	19	5	3	3
30	2	6	1	6	4	4	20	2	-77	-66	-77	-77	-77	-77	-77	-77	4	4	4	3	15	4	4	4	4	16	4	4	4	4	16	2	2	2	3	9	4	4	4	2	14	6	6	4	6	22	4	4	4
26	2	6	1	1	1	5	0	3	-77	-66	-77	-77	-77	-77	-77	-77	4	3	4	1	12	4	4	4	2	14	3	3	4	1	11	3	3	4	2	12	4	4	2	1	11	4	6	5	5	20	4	4	3
26	1	3	1	8	4	4	1	3	-77	-66	-77	-77	-77	-77	-77	-77	5	2	4	5	16	5	3	4	4	16	5	4	4	5	18	3	3	4	2	12	3	4	4	4	15	3	4	2	3	12	4	4	4
27	2	3	6	8	1	3	1	3	-77	-66	-77	-77	-77	-77	-77	-77	3	3	3	4	13	4	5	3	2	14	5	4	4	2	15	2	1	3	1	7	2	2	2	1	7	3	3	3	3	12	3	2	3
27	2	6	1	1	6	5	2	1	1	Recherchieren, Informationen erhalten	4	4	4	5	3	5	5	5	4	5	19	5	2	5	5	17	4	4	4	4	16	4	4	4	3	15	4	4	4	2	14	6	6	6	6	24	4	4	4
26	1	6	1	2	6	5	4	1	2	Gold class	4	5	5	4	5	5	5	5	4	4	18	5	5	5	4	19	5	4	5	4	18	4	3	3	4	14	5	0	4	2	11	6	6	6	6	24	6	6	6
34	2	6	1	2	5	3	5	3	-77	-66	-77	-77	-77	-77	-77	-77	3	4	4	3	14	5	2	5	5	17	3	2	3	2	10	3	3	3	1	10	3	4	3	3	13	5	5	5	5	20	3	3	2
22	1	3	1	8	2	4	1	2	-77	-66	-77	-77	-77	-77	-77	-77	3	3	2	1	9	4	3	4	4	15	2	3	3	4	12	2	3	4	1	10	5	3	4	1	13	5	5	6	5	21	4	3	2
25	2	3	1	8	5	4	10	2	-77	-66	-77	-77	-77	-77	-77	-77	3	4	4	4	15	5	4	3	3	15	3	3	2	2	10	2	2	3	3	10	4	3	3	1	11	3	3	3	5	14	3	4	4
27	2	6	1	7	7	5	15	1	4	Zur Ideengenerierung	4	5	4	5	5	4	4	5	4	5	18	4	4	5	5	18	4	5	4	4	17	4	5	4	4	17	5	5	4	4	18	1	2	2	3	8	6	4	5
32	1	4	1	8	1	3	0	4	-77	-66	-77	-77	-77	-77	-77	-77	2	2	2	2	8	1	3	1	1	6	2	3	2	1	8	1	1	4	2	8	1	1	1	1	4	2	2	2	2	8	2	2	2
35	2	4	1	8	1	4	1	2	-77	-66	-77	-77	-77	-77	-77	-77	1	1	1	1	4	3	5	1	5	14	2	1	1	1	5	1	1	4	3	9	3	2	1	2	8	1	1	5	2	9	2	1	1
32	1	3	4	8	7	4	2	4	-77	-66	-77	-77	-77	-77	-77	-77	5	5	5	5	20	5	5	3	3	16	5	5	5	3	18	1	3	3	1	8	3	3	3	1	10	4	3	3	5	15	3	3	3
28	2	6	3	3	3	3	2	3	-77	-66	-77	-77	-77	-77	-77	-77	5	4	5	4	18	5	3	5	5	18	3	2	2	3	10	5	5	2	1	13	4	4	4	1	13	5	5	6	5	21	4	4	3
28	1	6	1	1	5	4	2	3	-77	-66	-77	-77	-77	-77	-77	-77	4	4	3	4	15	4	3	4	4	15	4	3	0	2	9	3	4	2	3	12	4	4	4	3	15	5	5	3	5	18	4	4	3
35	2	7	1	7	2	5	1	1	2	-	3	2	3	2	2	4	4	4	4	4	16	4	4	4	3	15	3	2	3	3	11	3	2	2	1	8	3	3	4	2	12	6	6	6	6	24	2	3	1
23	2	3	1	8	1	4	1	1	1	Mails an Kunden formulieren	2	3	3	2	3	4	3	3	3	4	13	4	4	4	4	16	3	4	3	3	13	2	1	1	1	5	4	4	4	1	13	5	6	5	6	22	4	4	4
23	1	3	1	8	5	5	3	3	-77	-66	-77	-77	-77	-77	-77	-77	5	4	5	5	19	5	4	4	5	18	4	4	3	4	15	4	2	2	4	12	4	4	5	3	16	6	6	5	6	23	5	5	5
18	3	3	1	8	5	5	2	1	3	Aufgabenbeschreibungen einsetzen und erste Ideen bekommen	3	3	4	5	1	5	5	2	2	4	13	5	5	3	5	18	5	5	5	2	17	3	4	1	1	9	5	5	5	1	16	6	6	4	6	22	4	4	1
18	2	4	7	2	1	3	0	1	5	Für eine Präsentation über ChatGPT	1	1	1	2	1	1	1	1	1	1	4	1	1	1	1	4	2	2	1	1	6	2	1	1	1	5	1	1	1	1	4	1	1	1	1	4	1	1	1
25	1	3	7	8	5	2	2	1	4	Zur Erstellung von Schauspiel. Improvisationen.	4	3	2	2	4	3	4	4	4	4	16	4	3	4	4	15	3	3	3	3	12	2	3	3	3	11	3	3	3	3	12	3	4	3	4	14	3	2	4
51	1	6	1	3	6	5	5	1	1	Nichts weiter	4	4	4	3	3	4	4	4	3	5	16	3	4	3	4	14	4	4	3	4	15	3	4	4	3	14	4	3	4	2	13	5	6	5	3	19	4	4	5
47	1	6	1	6	5	4	4	1	1	abfassung von Texten, Statements, Reden	4	4	4	4	4	4	4	5	4	4	17	4	5	4	3	16	5	4	4	4	17	0	4	3	2	9	4	4	4	3	15	3	4	3	3	13	3	3	3
53	1	6	1	3	5	5	6	1	1	Texte aggregieren, Korrekturen und Entwürfe	4	5	4	5	5	4	4	4	5	5	18	5	4	3	4	16	4	4	5	4	17	2	2	4	1	9	4	4	4	1	13	6	6	3	6	21	5	5	3
60	1	6	2	1	1	4	0	4	-77	-66	-77	-77	-77	-77	-77	-77	1	1	1	1	4	2	5	1	1	9	1	1	1	1	4	1	2	5	3	11	2	1	1	1	5	1	1	1	1	4	1	1	1
55	1	6	5	5	2	3	1	3	-77	-66	-77	-77	-77	-77	-77	-77	3	3	3	3	12	4	3	4	2	13	2	4	3	2	11	2	2	2	2	8	3	3	3	2	11	4	4	4	4	16	3	3	3
58	1	6	5	3	1	4	1	3	-77	-66	-77	-77	-77	-77	-77	-77	3	1	1	3	8	4	5	3	4	16	5	4	5	2	16	1	1	1	1	4	3	3	3	1	10	6	6	6	6	24	4	4	1
53	1	6	1	3	1	3	1	1	2	Kleine Programme zum abarbeiten von Daten	3	3	4	4	4	3	3	4	4	4	15	4	4	4	4	16	4	3	4	3	14	4	4	3	1	12	3	3	3	2	11	5	5	4	4	18	4	4	3
25	2	4	1	8	5	4	1	1	1	Verständnisfragen, oder z.B. mal für eine Formel für Excel oder sowas	3	2	2	1	1	4	2	3	1	4	10	4	5	2	2	13	4	4	4	3	15	1	1	1	1	4	3	2	3	2	10	6	6	6	6	24	4	3	4
59	1	6	3	2	5	3	1	3	-77	-66	-77	-77	-77	-77	-77	-77	4	4	3	4	15	4	4	3	4	15	3	2	3	2	10	3	3	3	2	11	3	3	3	2	11	5	6	6	5	22	2	3	1
54	1	6	1	1	4	5	2	3	-77	-66	-77	-77	-77	-77	-77	-77	3	3	3	3	12	3	3	3	3	12	3	2	2	3	10	1	1	1	1	4	2	1	1	1	5	4	4	5	4	17	3	3	3
49	1	6	1	7	2	4	1	1	1	Einfach zum testen	2	2	2	1	2	3	3	2	2	2	9	4	3	3	3	13	2	2	3	3	10	2	3	2	3	10	3	3	3	2	11	4	5	5	5	19	4	4	3
53	1	6	5	7	1	4	1	1	3	-99	3	3	3	3	3	2	1	1	1	2	5	3	3	3	3	12	4	4	5	3	16	3	3	3	3	12	3	3	3	3	12	6	6	6	6	24	1	1	1
49	1	6	1	7	1	3	0	2	-77	-66	-77	-77	-77	-77	-77	-77	1	1	1	2	5	2	2	2	2	8	2	2	2	3	9	1	1	2	1	5	3	2	2	2	9	6	5	5	6	22	2	2	2
51	1	6	1	7	1	3	1	3	-77	-66	-77	-77	-77	-77	-77	-77	1	1	1	1	4	1	1	1	1	4	3	2	2	2	9	2	2	2	3	9	2	2	2	2	8	4	3	3	3	13	2	2	2
56	1	6	1	4	4	3	40	3	-77	-66	-77	-77	-77	-77	-77	-77	5	4	3	2	14	3	4	5	4	16	5	4	3	2	14	3	4	5	4	16	3	2	3	4	12	3	4	3	1	11	4	3	5
49	1	6	1	7	2	5	1	1	1	Einfach testen um z.b. Texte zu erstellen	2	2	2	1	2	3	3	3	3	3	12	4	3	4	4	15	2	2	2	3	9	3	3	3	2	11	3	3	3	2	11	5	5	5	5	20	4	4	4
50	1	3	1	7	4	3	1	1	3	-99	1	1	1	1	1	1	3	4	2	1	10	3	2	4	4	13	2	1	1	1	5	3	2	5	4	14	1	2	1	2	6	6	6	6	6	24	3	3	4
46	1	6	1	3	1	4	1	3	-77	-66	-77	-77	-77	-77	-77	-77	3	2	3	2	10	1	4	2	2	9	2	2	3	1	8	4	3	4	2	13	1	1	1	2	5	2	2	4	3	11	2	4	3
58	1	6	1	2	1	5	0	3	-77	-66	-77	-77	-77	-77	-77	-77	1	1	1	1	4	1	5	1	1	8	1	1	3	1	6	1	1	1	1	4	1	1	1	1	4	6	6	6	6	24	1	1	1
54	1	6	5	3	3	5	3	3	-77	-66	-77	-77	-77	-77	-77	-77	3	3	3	4	13	4	3	4	4	15	3	3	4	3	13	2	2	2	1	7	4	4	3	2	13	6	6	6	6	24	5	1	1
25	1	4	1	4	5	5	3	1	1	Nur um Texte zu formulieren.	5	5	5	5	1	5	5	5	5	5	20	5	4	5	4	18	5	5	4	4	18	5	3	4	5	17	5	4	3	5	17	5	6	6	6	23	6	3	4
55	2	3	1	8	1	4	5	3	-77	-66	-77	-77	-77	-77	-77	-77	2	2	2	3	9	3	4	2	2	11	2	2	2	2	8	2	2	2	2	8	2	2	2	2	8	5	4	5	5	19	2	2	2
21	2	3	7	8	7	5	10	1	4	um bilder zu generieren	5	5	4	5	3	4	5	4	4	4	17	5	3	4	5	17	2	3	4	4	13	3	4	3	4	14	5	5	3	4	17	3	4	3	4	14	4	3	4
25	2	3	2	8	1	3	1	2	-77	-66	-77	-77	-77	-77	-77	-77	3	1	1	1	6	3	5	1	1	10	3	2	3	1	9	1	1	5	3	10	3	1	2	1	7	6	6	6	6	24	1	1	1
48	1	6	2	2	1	5	1	2	-77	-66	-77	-77	-77	-77	-77	-77	1	1	1	1	4	4	4	3	3	14	4	4	4	2	14	1	1	5	3	10	4	2	2	3	11	6	6	5	6	23	2	1	1
[truncated: 51 more columns]
