# Supplementary material for: The technology acceptance model and adopter type analysis in the context of artificial intelligence
Source: Front Artif Intell. 2025 Jan 16;7:1496518. doi: 10.3389/frai.2024.1496518 (PMC11780378; doi:10.3389/frai.2024.1496518)
Supplement: Supplementary file 2 [file Table_1.XLSX]

## Sheet: Tabelle1
explanations	class	type	optional	name	showif	label	block_order	item_order	choice1	choice2	choice3	choice4	choice5	choice6	choice7	choice8	choice9	choice10	choice11	choice12	value
formr won´t read this column, so it won´t change anything. If you like, you can add more columns for structuring or for translating sidebyside etc. If you want to know more about columns, please visit the documentation page (https://formr.org/public/documentation#sample_survey_sheet).		note		note_icebreaker		## Herzlich Willkommen vielen Dank, dass Sie sich die Zeit nehmen, um an unserer Studie teilzunehmen! Wir möchten mit dieser Studie die Nutzung von „künstlicher Intelligenz“ Werkzeugen, wie beispielsweise ChatGPT, untersuchen. Alle Daten werden komplett anonym erhoben und ausgewertet. Im Rahmen der gesetzlichen Aufbewahrungsfrist werden die Daten digital und für unbefugte Dritte unzugänglich gesp…
		mc_button		confirm1		### Ich stimme der anonymen Verarbeitung meiner Daten zu Forschungszwecken zu.			Ja
Now, we go to the second page		submit		page2		Weiter
		number 12,80,1		Age		Wie alt sind Sie?
		mc_button		Gender		Bitte geben Sie ihr Geschlecht an.			männlich	weiblich	divers
		mc_button		Education		Welches ist der höchste Bildungsabschluss, den Sie bislang erworben haben?			Kein Schulabschluss	Hauptschule	Mittlere Reife	Abitur	Bachelor	Master	Doktorgrad	Mehr
		mc_button		Beschaeftigungsmodell		Welche Hauptbeschäftigung verfolgen am Sie ehesten?			Vollzeit-Job	Teilzeit-Job	arbeitssuchend	PensionärIn/ RentnerIn	Selbstständig	Hausfrau/ Hausmann	Student*in
		mc_button		Studienfach	Education > 3	Welches Studium haben Sie absolviert / absolvieren Sie gerade?			Ingenieurswesen	Geistes- und Sozialwissenschaft	Wirtschaft	Medizin	Jura	Computer Science	Andere	Kein Studium
		mc_button		AI_Nutzung		Wie häufig nutzen Sie künstliche Intelligenz (z.B. ChatGPT)?			mehrmals täglich	täglich	mehrere Tage pro Woche	einmal pro Woche	mehrmals im Monat	einmal im Monat	seltener
		mc_button		PC_Erfahrung		Meine Erfahrung im Umgang mit Computern ist ...			sehr gering	gering	durchschnittlich	hoch	sehr hoch
		number 0,248,1		AI_Nutzung_Stunden		Wieviel Stunden pro Woche nutzen Sie in etwa künstliche Intelligenz (z.B. ChatGPT)?
		mc_button		AI_Kontext		Wofür haben Sie künstliche Intelligenz (z.B. ChatGPT) bislang meistens genutzt?			beruflich	zur Unterhaltung	zu Informationszwecken	anderes
		mc_button		AI_Arbeit	AI_Kontext == 1	Wofür nutzen Sie künstliche Intelligenz (z.B. ChatGPT) auf der Arbeit am ehesten?			Texte (optimieren, formulieren, korrigieren)	programmieren (Debugging; Coden)	recherchieren	Ideen generieren	sonstige
		text		AI_Arbeit_sonstige	AI_Arbeit == 5	Bitte beschreiben Sie, wofür Sie künstliche Intelligenz auf der Arbeit sonst nutzen.
		note		AI_Arbeit_Instruktion	AI_Kontext == 1	Inwieweit treffen folgende Aussagen auf einer Skala von 1 (trifft überhaupt nicht) bis 5 (trifft voll und ganz zu) auf Sie zu?
		rating_button 1,5,1		AI_Routine	AI_Kontext == 1	Künstliche Intelligenz (z.B. ChatGPT) ist ein Werkzeug, welches ich routiniert nutze.
		rating_button 1,5,1		AI_Standard	AI_Kontext == 1	Die Nutzung künstlicher Intelligenz (z.B. ChatGPT) ist ein Standard bei meiner Arbeit.
		rating_button 1,5,1		AI_Normal	AI_Kontext == 1	Die Nutzung künstlicher Intelligenz (z.B. ChatGPT) ist bei meiner Arbeit völlig normal.
		rating_button 1,5,1		AI_Kollegen	AI_Kontext == 1	Die meisten meiner KollegInnen nutzen künstliche Intelligenz (z.B. ChatGPT) auf der Arbeit.
		rating_button 1,5,1		AI_ersetzen	AI_Kontext == 1	Ich nutze künstliche Intelligenz (z.B. ChatGPT), um Arbeiten zu ersetzen.
		rating_button 1,5,1		AI_verbessern	AI_Kontext == 1	Ich nutze künstliche Intelligenz (z.B. ChatGPT), um Arbeiten zu verbessern.
Now, we go to the second page		submit		page3		Weiter
a simple text field. You can put a Regular Expression pattern behind the "text", e.g. "text [09][AG]" permits only input like 0A, 1G, but not AA etc.		note		Instruktion1		Bitte beantworten Sie die folgenden Items, indem Sie "1" = "trifft überhaupt nicht zu" bis "5" = "Trifft voll und ganz zu" anlicken. Im folgenden wird von künstlicher Intelligenz gesprochen. Gemeint sind damit insbesondere Chatbots wie ChatGPT.
x6		rating_button 1,5,1		TAM_PU_1		Künstliche Intelligenz einzusetzen verbessert meine Arbeit.			Trifft überhaupt nicht zu	Trifft voll und ganz zu
x8		rating_button 1,5,1		TAM_PU_2		Der Einsatz künstlicher Intelligenz steigert meine Effektivität.			Trifft überhaupt nicht zu	Trifft voll und ganz zu
x9		rating_button 1,5,1		TAM_PU_3		Durch den Einsatz künstlicher Intelligenz bin ich produktiver.			Trifft überhaupt nicht zu	Trifft voll und ganz zu
x10		rating_button 1,5,1		TAM_PU_4		Künstliche Intelligenz ist bei meiner Arbeit ein nützliches Tool.			Trifft überhaupt nicht zu	Trifft voll und ganz zu
x11		rating_button 1,5,1		TAM_BI_1		Ich will künstliche Intelligenz in der Zukunft nutzen.			Trifft überhaupt nicht zu	Trifft voll und ganz zu
x12		rating_button 1,5,1		TAM_BI_2_r		Ich bemühe mich, die Nutzung künstlicher Intelligenz auf das sinnvolle zu begrenzen.			Trifft überhaupt nicht zu	Trifft voll und ganz zu
x13		rating_button 1,5,1		TAM_BI_3		Künstliche Intelligenz soll bei mir in der Zukunft häufiger zum Einsatz kommen.			Trifft überhaupt nicht zu	Trifft voll und ganz zu
x14		rating_button 1,5,1		TAM_BI_4		Die Nutzung künstlicher Intelligenz werde ich künftig noch auf weitere Bereiche ausdehnen.			Trifft überhaupt nicht zu	Trifft voll und ganz zu
		rating_button 1,5,1		Kontrollfrage_Links		Bitte klicken sie die 1 an, um anzuzeigen, dass Sie die Aussagen aufmerksam beantworten.			Trifft überhaupt nicht zu	Trifft voll und ganz zu
x15		rating_button 1,5,1		TAM_PEU_1		Künstliche Intelligenz so anzuwenden, wie ich es brauche, fällt mir leicht.			Trifft überhaupt nicht zu	Trifft voll und ganz zu
x16		rating_button 1,5,1		TAM_PEU_2		Beim Einsatz von künstlicher Intelligenz muss ich nicht lange nachdenken.			Trifft überhaupt nicht zu	Trifft voll und ganz zu
x17		rating_button 1,5,1		TAM_PEU_3		Ich gehe mit künstlicher Intelligenz geradlinig und klar um.			Trifft überhaupt nicht zu	Trifft voll und ganz zu
x18		rating_button 1,5,1		TAM_PEU_4		Künstliche Intelligenz nutze ich ganz unbekümmert.			Trifft überhaupt nicht zu	Trifft voll und ganz zu
x19		rating_button 1,5,1		TAM_SubNor_1		Menschen in meinem Umfeld, die ich schätze, ermutigen mich, künstliche Intelligenz zu nutzen.			Trifft überhaupt nicht zu	Trifft voll und ganz zu
x20		rating_button 1,5,1		TAM_SubNor_2		In meinem Umfeld habe ich mir wichtige Menschen, die mich darin unterstützen, künstliche Intelligenz zu nutzen.			Trifft überhaupt nicht zu	Trifft voll und ganz zu
x21		rating_button 1,5,1		TAM_SubNor_3_r		In meinem Umfeld gibt es wichtige Personen, die meiner Nutzung von künstlicher Intelligenz kritisch gegenüberstehen.			Trifft überhaupt nicht zu	Trifft voll und ganz zu
x24		rating_button 1,5,1		TAM_SubNor_4_r		Künstliche Intelligenz und meine Befassung damit werden von Menschen, die ich schätze, abgelehnt.			Trifft überhaupt nicht zu	Trifft voll und ganz zu
x25		rating_button 1,5,1		TAM_ATU_1		Künstliche Intelligenz macht Spaß.			Trifft überhaupt nicht zu	Trifft voll und ganz zu
x26		rating_button 1,5,1		TAM_ATU_2		Ich freue mich auf die Bereiche meiner Arbeit, die mit künstlicher Intelligenz zu tun haben.			Trifft überhaupt nicht zu	Trifft voll und ganz zu
x27		rating_button 1,5,1		TAM_ATU_3		Ich genieße den Einsatz von künstlicher Intelligenz.			Trifft überhaupt nicht zu	Trifft voll und ganz zu
x28		rating_button 1,5,1		TAM_ATU_4		Es fällt mir schwer aufzuhören, wenn ich künstliche Intelligenz nutze.			Trifft überhaupt nicht zu	Trifft voll und ganz zu
Now, we go to the second page		submit		page5		Weiter
		note		Instruktion2		Im folgenden wird von künstlicher Intelligenz gesprochen. Gemeint sind damit insbesondere Chatbots wie ChatGPT. Wie sehr stimmen Sie folgenden Aussagen zu?
x36		rating_button 1,6,1		AIMindset_1		Künstliche Intelligenz fördert mich.			Stimme gar nicht zu	Stimme voll und ganz zu
x37		rating_button 1,6,1		AIMindset_2		Künstliche Intelligenz unterstützt meine Fähigkeitenentwicklung.			Stimme gar nicht zu	Stimme voll und ganz zu
		rating_button 1,6,1		AIMindset_22_r		Künstliche Intelligenz schadet meinen Fähigkeiten.			Stimme gar nicht zu	Stimme voll und ganz zu
x38		rating_button 1,6,1		AIMindset_3		Durch künstliche Intelligenz kann ich mein Potenzial weiter entfalten.			Stimme gar nicht zu	Stimme voll und ganz zu
x39		rating_button 1,6,1		AIMindset_20_r		Die Nutzung künstlicher Intelligenz verringert meine Fähigkeiten.			Stimme gar nicht zu	Stimme voll und ganz zu
		rating_button 1,6,1		AIMindset_12		Durch künstliche Intelligenz werde ich intelligenter.			Stimme gar nicht zu	Stimme voll und ganz zu
		rating_button 1,6,1		AIMindset_5		Durch künstliche Intelligenz erweitere ich meine Kompetenzen.			Stimme gar nicht zu	Stimme voll und ganz zu
x40		rating_button 1,6,1		AIMindset_6		Künstliche Intelligenz macht mich fähiger.			Stimme gar nicht zu	Stimme voll und ganz zu
x41		rating_button 1,6,1		AIMindset_24_r		Künstliche Intelligenz macht mich inkompetent.			Stimme gar nicht zu	Stimme voll und ganz zu
		rating_button 1,6,1		AIMindset_26_r		Künstliche Intelligenz verringert meine Problemlösefähigkeit.			Stimme gar nicht zu	Stimme voll und ganz zu
x42		rating_button 1,6,1		AIMindset_4		Künstliche Intelligenz hilft mir, mich weiterzuentwickeln.			Stimme gar nicht zu	Stimme voll und ganz zu
		rating_button 1,6,1		AIMindset_23_r		Künstliche Intelligenz macht mich dümmer.			Stimme gar nicht zu	Stimme voll und ganz zu
x43		rating_button 1,6,1		AIMindset_9		Künstliche Intelligenz steigert meine Talente.			Stimme gar nicht zu	Stimme voll und ganz zu
		rating_button 1,6,1		AIMindset_10		Künstliche Intelligenz erhöht meine Befähigung.			Stimme gar nicht zu	Stimme voll und ganz zu
		rating_button 1,6,1		AIMindset_25_r		Künstliche Intelligenz verringert mein Können.			Stimme gar nicht zu	Stimme voll und ganz zu
		rating_button 1,6,1		Kontrollfrage_rechts		Bitte klicken Sie die 6 an, um anzuzeigen, dass Sie die Aussagen aufmerksam beantworten.			Stimme gar nicht zu	Stimme voll und ganz zu
		rating_button 1,6,1		AIMindset_21_r		Die Nutzung künstlicher Intelligenz beeinflusst meine Kompetenzen negativ.			Stimme gar nicht zu	Stimme voll und ganz zu
x44		rating_button 1,6,1		AIMindset_11		Künstliche Intelligenz erhöht mein Können.			Stimme gar nicht zu	Stimme voll und ganz zu
x45		rating_button 1,6,1		AIMindset_8		Künstliche Intelligenz steigert meine Fähigkeiten.			Stimme gar nicht zu	Stimme voll und ganz zu
x46		rating_button 1,6,1		AIMindset_13		Durch künstliche Intelligenz werde ich schlauer.			Stimme gar nicht zu	Stimme voll und ganz zu
		rating_button 1,6,1		AIMindset_14		Künstliche Intelligenz bildet mich.			Stimme gar nicht zu	Stimme voll und ganz zu
x47		rating_button 1,6,1		AIMindset_27_r		Künstliche Intelligenz hemmt meine Entwicklung.			Stimme gar nicht zu	Stimme voll und ganz zu
x48		rating_button 1,6,1		AIMindset_16		Durch künstliche Intelligenz werde ich klüger.			Stimme gar nicht zu	Stimme voll und ganz zu
x49		rating_button 1,6,1		AIMindset_17		Meine Intelligenz wird durch künstliche Intelligenz erhöht.			Stimme gar nicht zu	Stimme voll und ganz zu
		rating_button 1,6,1		AIMindset_18		Durch künstliche Intelligenz werde ich leistungsfähiger.			Stimme gar nicht zu	Stimme voll und ganz zu
		rating_button 1,6,1		AIMindset_19		Künstliche Intelligenz steigert mein Potenzial.			Stimme gar nicht zu	Stimme voll und ganz zu
		rating_button 1,6,1		AIMindset_15		Künstliche Intelligenz erhöht meine Denkfähigkeit.			Stimme gar nicht zu	Stimme voll und ganz zu
		rating_button 1,6,1		AIMindset_7		Künstliche Intelligenz macht mich besser.			Stimme gar nicht zu	Stimme voll und ganz zu
		rating_button 1,6,1		AIMindset_28		Mit künstlicher Intelligenz kann man man Fehler vermeiden.			Stimme gar nicht zu	Stimme voll und ganz zu
		rating_button 1,6,1		AIMindset_29		Künstliche Intelligenz erweitert meinen Horizont.			Stimme gar nicht zu	Stimme voll und ganz zu
		rating_button 1,6,1		AIMindset_30		Mit künstlicher Intelligenz kann ich den Überblick behalten.			Stimme gar nicht zu	Stimme voll und ganz zu
		rating_button 1,6,1		AIMindset_31		Künstliche Intelligenz hilft mir, mich auf das Wesentliche zu konzentrieren.			Stimme gar nicht zu	Stimme voll und ganz zu
		rating_button 1,6,1		AIMindset_32_r		Künstliche Intelligenz lenkt mich ab.			Stimme gar nicht zu	Stimme voll und ganz zu
Now, we go to the second page		submit		page4		Weiter
		note		Instruktion3		Inwieweit treffen die folgenden Aussagen auf Sie persönlich zu? Wählen Sie dazu bitte die entsprechende Kategorie und kreuzen Sie die Skala von 1 (Stimme überhaupt nicht zu) bis 7 (stimme voll und ganz zu) an.
		rating_button 1,7,1		ATAI_1		Ich habe Angst vor künstlicher Intelligenz.			Stimme überhaupt nicht zu	Stimme voll und ganz zu
		rating_button 1,7,1		ATAI_2		Ich vertraue künstlicher Intelligenz.			Stimme überhaupt nicht zu	Stimme voll und ganz zu
		rating_button 1,7,1		ATAI_3		Künstliche Intelligenz wird die Menschheit zerstören.			Stimme überhaupt nicht zu	Stimme voll und ganz zu
		rating_button 1,7,1		ATAI_4		Künstliche Intelligenz wird eine Bereicherung für die Menschheit sein.			Stimme überhaupt nicht zu	Stimme voll und ganz zu
		rating_button 1,7,1		ATAI_5		Künstliche Intelligenz wird für viel Arbeitslosigkeit sorgen.			Stimme überhaupt nicht zu	Stimme voll und ganz zu
Now, we go to the second page		submit		page6		Weiter
		note		Instruktion4		Inwieweit treffen die folgenden Aussagen auf Sie persönlich zu? Wählen Sie dazu bitte die entsprechende Antwortmöglichkeit und kreuzen Sie sie auf der Skala von 1 (sehr unzutreffend) bis 5 (sehr zutreffend) an. Ich ...
x67		rating_button 1,5,1		BFIK_E_16		... gehe aus mir heraus, bin gesellig.			Sehr unzutreffend	Sehr zutreffend
x68		rating_button 1,5,1		BFIK_E_6		... bin begeisterungsfähig und kann andere leicht mitreißen.			Sehr unzutreffend	Sehr zutreffend
x69		rating_button 1,5,1		BFIK_E_11_r		... bin eher der „stille Typ“, wortkarg.			Sehr unzutreffend	Sehr zutreffend
x70		rating_button 1,5,1		BFIK_E_1_r		... bin eher zurückhaltend, reserviert.			Sehr unzutreffend	Sehr zutreffend
x71		rating_button 1,5,1		BFIK_V_7		... schenke anderen leicht Vertrauen, glaube an das Gute im Menschen.			Sehr unzutreffend	Sehr zutreffend
x72		rating_button 1,5,1		BFIK_V_2_r		... neige dazu, andere zu kritisieren.			Sehr unzutreffend	Sehr zutreffend
x73		rating_button 1,5,1		BFIK_V_12_r		... kann mich kalt und distanziert verhalten.			Sehr unzutreffend	Sehr zutreffend
x74		rating_button 1,5,1		BFIK_V_17_r		... kann mich schroff und abweisend anderen gegenüber verhalten.			Sehr unzutreffend	Sehr zutreffend
x75		rating_button 1,5,1		BFIK_G_13		... bin tüchtig und arbeite flott.			Sehr unzutreffend	Sehr zutreffend
x76		rating_button 1,5,1		BFIK_G_3		... erledige Aufgaben gründlich.			Sehr unzutreffend	Sehr zutreffend
		rating_button 1,5,1		BFIK_G_18		... mache Pläne und führe sie auch durch.			Sehr unzutreffend	Sehr zutreffend
		rating_button 1,5,1		BFIK_G_8_r		... bin bequem, neige zur Faulheit			Sehr unzutreffend	Sehr zutreffend
		rating_button 1,5,1		BFIK_N_19		... werde leicht nervös und unsicher.			Sehr unzutreffend	Sehr zutreffend
		rating_button 1,5,1		BFIK_N_14		... mache mir viele Sorgen.			Sehr unzutreffend	Sehr zutreffend
		rating_button 1,5,1		BFIK_N_4		... werde leicht deprimiert, niedergeschlagen.			Sehr unzutreffend	Sehr zutreffend
		rating_button 1,5,1		BFIK_N_9_r		... bin entspannt, lasse mich durch Stress nicht aus der Ruhe bringen.			Sehr unzutreffend	Sehr zutreffend
		rating_button 1,5,1		BFIK_O_20		... schätze künstlerische und ästhetische Eindrücke.			Sehr unzutreffend	Sehr zutreffend
		rating_button 1,5,1		BFIK_O_5		... bin vielseitig interessiert.			Sehr unzutreffend	Sehr zutreffend
		rating_button 1,5,1		BFIK_O_15		... habe eine aktive Vorstellungskraft, bin phantasievoll			Sehr unzutreffend	Sehr zutreffend
		rating_button 1,5,1		BFIK_O_10		... bin tiefsinnig, denke gerne über Sachen nach.			Sehr unzutreffend	Sehr zutreffend
		rating_button 1,5,1		BFIK_O_21_r		... habe nur wenig künstlerisches Interesse.			Sehr unzutreffend	Sehr zutreffend
		submit		page7		Weiter
		note		Instruktion5		Inwieweit treffen die folgenden Aussagen auf Sie persönlich zu? Wählen Sie dazu bitte die entsprechende Antwortmöglichkeit und kreuzen Sie sie auf der Skala von 1 (Trifft überhaupt nicht zu) bis 5 (Trifft voll und ganz zu) an.
		rating_button 1,5,1		IE4_1		Ich habe mein Leben selbst in der Hand.			Trifft überhaupt nicht zu	Trifft voll und ganz zu
		rating_button 1,5,1		IE4_2		Wenn ich mich anstrenge, werde ich auch Erfolg haben.			Trifft überhaupt nicht zu	Trifft voll und ganz zu
		rating_button 1,5,1		IE4_3_r		Egal ob privat oder im Beruf: Mein Leben wird zum großen Teil von anderen bestimmt.			Trifft überhaupt nicht zu	Trifft voll und ganz zu
		rating_button 1,5,1		IE4_4_r		Meine Pläne werden oft vom Schicksal durchkreuzt.			Trifft überhaupt nicht zu	Trifft voll und ganz zu
		note		Instruktion6		Inwieweit treffen die folgenden Aussagen auf Sie persönlich zu? Wählen Sie dazu bitte die entsprechende Antwortmöglichkeit und kreuzen Sie sie auf der Skala von 1 (Trifft überhaupt nicht zu) bis 7 (Trifft voll und ganz zu) an.
		rating_button 1,7,1		NfC_Eng_1_r		Es genügt mir einfach die Antwort zu kennen, ohne die Gründe für die Antwort eines Problems zu verstehen.			Trifft überhaupt nicht zu	Trifft ganz genau zu
		rating_button 1,7,1		NfC_Eng_2		Ich habe es gern, wenn mein Leben voller kniffliger Aufgaben ist, die ich lösen muss.			Trifft überhaupt nicht zu	Trifft ganz genau zu
		rating_button 1,7,1		NfC_Freude_1		Ich würde kompliziertere Probleme einfachen Problemen vorziehen.			Trifft überhaupt nicht zu	Trifft ganz genau zu
		rating_button 1,7,1		NfC_Freude_2_r		In erster Linie denke ich, weil ich muss.			Trifft überhaupt nicht zu	Trifft ganz genau zu
		note		Instruktion_Mindset		Wie sehr stimmen Sie folgenden Aussagen zu? Wählen Sie dazu bitte die entsprechende Antwortmöglichkeit und kreuzen Sie sie auf der Skala von 1 (Stimme gar nicht zu) bis 6 (Stimme voll und ganz zu) an.
		rating_button 1,6,1		GMindset_1_r		Man verfügt über ein gewisses Maß an Intelligenz und kann nicht wirklich viel machen, um diese zu verändern.			Stimme gar nicht zu	Stimme voll und ganz zu
		rating_button 1,6,1		GMindset_2_r		Die eigene Intelligenz ist eine Eigenschaft, an der man selber nicht viel machen kann.			Stimme gar nicht zu	Stimme voll und ganz zu
		rating_button 1,6,1		GMindset_3_r		Man kann neue Dinge lernen, aber man kann seine zugrundeliegende Intelligenz nicht wirklich ändern.			Stimme gar nicht zu	Stimme voll und ganz zu
		note		VP		Falls Sie für die Beantwortung eine halbe Versuchspersonenstunde von der Helmut-Schmidt Universität / Universität der Bundeswehr Hamburg erhalten wollen, geben Sie bitte folgende Buchstaben als Ihren individuellen Versuchspersonen-Code an: Die ersten beiden Buchstaben des Vornamens Ihrer Mutter (z.B. BI) Die ersten beiden Buchstaben des Vornamens Ihres Vaters (z.B. AB) Die ersten beiden Buchstabe…
		text	*	VPCode
